# Supplementary material for: Diverse Landscape of Group 1 Innate Lymphoid Cells Predicts the Prognosis in Patients with Head and Neck Squamous Cell Carcinoma
Source: Cancers (Basel). 2025 Jun 19;17(12):2047. doi: 10.3390/cancers17122047 (PMC12191157; doi:10.3390/cancers17122047)
Supplement: Supplementary file 1 [file cancers-17-02047-s001.zip › Supplementary Tables.xlsx]

## Sheet: Suppl.Table S1_OS
Cluster	GeneSymbol	coef	exp.coef.	se.coef.	z	Pr...z..	exp.coef..1	exp..coef.	lower..95	upper..95
ieILC1-1	ABI3	-0.405555	0.666607	0.208315	-1.94684	0.0515545	0.666607	1.50013	0.443151	1.00274
ieILC1-1	ABRACL	0.366878	1.44322	0.342508	1.07115	0.284102	1.44322	0.692894	0.737546	2.82408
ieILC1-1	ACAP1	-0.502761	0.604858	0.192452	-2.61239	0.00899119	0.604858	1.65328	0.414799	0.882002
ieILC1-1	ACP5	-0.138329	0.870812	0.2565	-0.539293	0.589685	0.870812	1.14835	0.526734	1.43965
ieILC1-1	ACTB	1.27879	3.5923	0.491071	2.60409	0.0092119	3.5923	0.278373	1.37206	9.4053
ieILC1-1	ACTG1	0.617229	1.85378	0.524901	1.17589	0.239637	1.85378	0.539437	0.662617	5.18628
ieILC1-1	ACTN4	0.987738	2.68515	0.496944	1.98762	0.0468532	2.68515	0.372418	1.01384	7.11162
ieILC1-1	ACTR3	0.743746	2.1038	0.588146	1.26456	0.206029	2.1038	0.47533	0.664315	6.66248
ieILC1-1	AKIRIN2	0.944884	2.57252	0.559025	1.69024	0.0909825	2.57252	0.388725	0.860034	7.69486
ieILC1-1	ALOX5AP	-0.125893	0.881709	0.207015	-0.608133	0.543099	0.881709	1.13416	0.587643	1.32293
ieILC1-1	ANKRD28	-0.903039	0.405336	0.365393	-2.47142	0.0134578	0.405336	2.46709	0.198058	0.829541
ieILC1-1	ANXA2	0.971535	2.642	0.379494	2.56008	0.0104648	2.642	0.378502	1.25576	5.55851
ieILC1-1	ANXA5	1.28135	3.6015	0.386948	3.31143	0.000928209	3.6015	0.277662	1.68699	7.68871
ieILC1-1	ANXA7	-0.0211228	0.979099	0.53943	-0.0391577	0.968765	0.979099	1.02135	0.340144	2.81832
ieILC1-1	APOBEC3C	0.0426915	1.04362	0.28735	0.14857	0.881893	1.04362	0.958207	0.594221	1.83288
ieILC1-1	APOBEC3G	-0.0390205	0.961731	0.176013	-0.221692	0.824554	0.961731	1.03979	0.681132	1.35792
ieILC1-1	ARL6IP5	0.20388	1.22615	0.363462	0.560939	0.574839	1.22615	0.81556	0.601401	2.49991
ieILC1-1	BATF	-0.60688	0.545049	0.177024	-3.42825	0.000607491	0.545049	1.8347	0.385259	0.771113
ieILC1-1	BIRC3	-0.276968	0.758079	0.161227	-1.71788	0.0858192	0.758079	1.31912	0.552685	1.0398
ieILC1-1	BLOC1S1	-0.0100021	0.990048	0.363401	-0.0275235	0.978042	0.990048	1.01005	0.485656	2.01829
ieILC1-1	BTG1	-0.672961	0.510196	0.315516	-2.13289	0.0329337	0.510196	1.96003	0.274897	0.946901
ieILC1-1	BUB3	0.518356	1.67927	0.592438	0.874955	0.381598	1.67927	0.595499	0.525818	5.36294
ieILC1-1	C4orf48	0.130107	1.13895	0.183074	0.710678	0.477284	1.13895	0.878002	0.795558	1.63056
ieILC1-1	CAPG	-0.170109	0.843573	0.370381	-0.459281	0.646032	0.843573	1.18543	0.408182	1.74338
ieILC1-1	CAPZA1	0.352297	1.42233	0.469349	0.750607	0.452889	1.42233	0.703071	0.566878	3.56871
ieILC1-1	CARD19	0.492367	1.63618	0.354578	1.3886	0.164954	1.63618	0.611178	0.816611	3.27831
ieILC1-1	CCL3	-0.0463645	0.954694	0.179359	-0.258501	0.79602	0.954694	1.04746	0.671728	1.35686
ieILC1-1	CCL4	-0.134977	0.873736	0.174726	-0.772503	0.439817	0.873736	1.14451	0.620373	1.23057
ieILC1-1	CCL4L2	-0.0623668	0.939538	0.175083	-0.356213	0.721681	0.939538	1.06435	0.666628	1.32417
ieILC1-1	CCL5	-0.269962	0.763408	0.142453	-1.89509	0.0580802	0.763408	1.30992	0.577431	1.00928
ieILC1-1	CCND2	-0.0780954	0.924876	0.160463	-0.486687	0.62648	0.924876	1.08123	0.675301	1.26669
ieILC1-1	CCNH	0.432892	1.54171	0.540722	0.800581	0.423374	1.54171	0.648631	0.534243	4.44904
ieILC1-1	CCT8	1.75322	5.77318	0.568465	3.08414	0.00204144	5.77318	0.173215	1.89469	17.5911
ieILC1-1	CD2	-0.405329	0.666757	0.146294	-2.77065	0.00559437	0.666757	1.4998	0.500544	0.888164
ieILC1-1	CD27	-0.491339	0.611806	0.134544	-3.65189	0.000260317	0.611806	1.6345	0.469992	0.796412
ieILC1-1	CD3D	-0.451566	0.636631	0.148066	-3.04976	0.00229026	0.636631	1.57077	0.47627	0.850984
ieILC1-1	CD3E	-0.480716	0.61834	0.154176	-3.11797	0.001821	0.61834	1.61723	0.457081	0.836493
ieILC1-1	CD3G	-0.371442	0.689739	0.135215	-2.74705	0.00601345	0.689739	1.44982	0.529163	0.899042
ieILC1-1	CD44	0.787331	2.19752	0.320129	2.45942	0.0139163	2.19752	0.455058	1.17338	4.11555
ieILC1-1	CD52	-0.423947	0.654458	0.163273	-2.59655	0.0094164	0.654458	1.52798	0.47523	0.901281
ieILC1-1	CD63	0.85661	2.35516	0.408334	2.09782	0.0359215	2.35516	0.424599	1.0579	5.24319
ieILC1-1	CD69	-0.287173	0.750382	0.150142	-1.91267	0.0557903	0.750382	1.33265	0.559089	1.00713
ieILC1-1	CD74	-0.143673	0.866171	0.159005	-0.903578	0.366219	0.866171	1.15451	0.634247	1.1829
ieILC1-1	CD82	0.423089	1.52667	0.284886	1.48512	0.137512	1.52667	0.65502	0.873475	2.66833
ieILC1-1	CD8A	-0.278569	0.756866	0.124151	-2.24379	0.0248456	0.756866	1.32124	0.593392	0.965376
ieILC1-1	CD9	0.256444	1.29233	0.259081	0.98982	0.322262	1.29233	0.773798	0.777753	2.14735
ieILC1-1	CD96	-0.430069	0.650464	0.155973	-2.75732	0.00582764	0.650464	1.53736	0.479136	0.883056
ieILC1-1	CHCHD10	0.305737	1.35763	0.203687	1.50101	0.133353	1.35763	0.73658	0.910754	2.02376
ieILC1-1	CHST11	0.366874	1.44322	0.224518	1.63405	0.102248	1.44322	0.692897	0.929439	2.241
ieILC1-1	CIB1	0.504852	1.65674	0.361795	1.39541	0.162893	1.65674	0.603595	0.815255	3.36678
ieILC1-1	CITED2	-0.185199	0.830939	0.26289	-0.704472	0.481139	0.830939	1.20346	0.49636	1.39105
ieILC1-1	CKLF	0.374078	1.45365	0.362873	1.03088	0.302599	1.45365	0.687923	0.713808	2.96032
ieILC1-1	CLDND1	0.166442	1.1811	0.372614	0.446687	0.655101	1.1811	0.846672	0.569004	2.45163
ieILC1-1	CLEC2B	0.0112001	1.01126	0.183321	0.0610954	0.951283	1.01126	0.988862	0.706026	1.44846
ieILC1-1	CLEC2D	0.0316382	1.03214	0.377534	0.0838023	0.933214	1.03214	0.968857	0.492474	2.1632
ieILC1-1	CLIC1	0.968128	2.63301	0.459149	2.10853	0.0349853	2.63301	0.379793	1.07059	6.47561
ieILC1-1	CLTA	0.297187	1.34607	0.324844	0.91486	0.360265	1.34607	0.742905	0.712129	2.54434
ieILC1-1	CMTM3	0.0720782	1.07474	0.266466	0.270497	0.786778	1.07474	0.930458	0.63751	1.81184
ieILC1-1	CNN2	-0.133915	0.874664	0.489344	-0.273663	0.784343	0.874664	1.1433	0.335206	2.28229
ieILC1-1	CNOT6L	-0.599311	0.54919	0.343067	-1.74692	0.0806513	0.54919	1.82086	0.280352	1.07583
ieILC1-1	COMMD8	0.783853	2.18989	0.418763	1.87183	0.06123	2.18989	0.456643	0.963766	4.97593
ieILC1-1	CORO1A	-0.543273	0.580844	0.195942	-2.77263	0.0055606	0.580844	1.72163	0.395616	0.852796
ieILC1-1	COTL1	0.21456	1.23932	0.284864	0.753202	0.451329	1.23932	0.806896	0.709097	2.166
ieILC1-1	COX7C	0.424211	1.52838	0.376899	1.12553	0.260364	1.52838	0.654286	0.730157	3.19926
ieILC1-1	CPNE7	-0.0963246	0.908169	0.144311	-0.66748	0.504466	0.908169	1.10112	0.68443	1.20505
ieILC1-1	CRIP1	-0.0571678	0.944436	0.191552	-0.298445	0.765364	0.944436	1.05883	0.648818	1.37474
ieILC1-1	CSF1	-0.0499029	0.951322	0.18871	-0.264442	0.791439	0.951322	1.05117	0.657199	1.37708
ieILC1-1	CSK	-0.998105	0.368577	0.48391	-2.06258	0.0391523	0.368577	2.71314	0.142765	0.951555
ieILC1-1	CSTB	-0.00309828	0.996907	0.175649	-0.017639	0.985927	0.996907	1.0031	0.706548	1.40659
ieILC1-1	CTSA	0.393924	1.48279	0.433554	0.908593	0.363565	1.48279	0.674405	0.633924	3.46834
ieILC1-1	CXCR3	-0.403026	0.668295	0.128511	-3.13611	0.00171204	0.668295	1.49635	0.519492	0.85972
ieILC1-1	CXCR4	-0.425161	0.653665	0.169522	-2.508	0.0121418	0.653665	1.52984	0.468875	0.911281
ieILC1-1	CYBC1	-1.32338	0.266234	0.551701	-2.39873	0.0164522	0.266234	3.75609	0.0902932	0.785004
ieILC1-1	CYTIP	-0.446286	0.64	0.170728	-2.61402	0.00894835	0.64	1.5625	0.45799	0.894343
ieILC1-1	DDX24	1.57622	4.83666	0.622198	2.53331	0.0112989	4.83666	0.206754	1.42866	16.3743
ieILC1-1	DDX3X	-0.169491	0.844094	0.378435	-0.447873	0.654245	0.844094	1.1847	0.402037	1.77221
ieILC1-1	DEGS1	-0.42326	0.654909	0.314808	-1.3445	0.178786	0.654909	1.52693	0.353359	1.2138
ieILC1-1	DHX36	0.268197	1.30761	0.391294	0.685412	0.493084	1.30761	0.764757	0.607305	2.81544
ieILC1-1	DNAJA1	0.336538	1.40009	0.351318	0.957927	0.338099	1.40009	0.714239	0.703256	2.7874
ieILC1-1	DNPH1	0.364863	1.44032	0.330388	1.10435	0.269442	1.44032	0.694292	0.753758	2.75223
ieILC1-1	DOCK8	-0.4273	0.652268	0.188765	-2.26365	0.0235954	0.652268	1.53311	0.450556	0.944286
ieILC1-1	DUSP1	-0.324056	0.72321	0.200945	-1.61266	0.106818	0.72321	1.38272	0.487775	1.07228
ieILC1-1	DYNLL1	0.214863	1.23969	0.381922	0.562584	0.573718	1.23969	0.806652	0.586437	2.62063
ieILC1-1	EIF2S2	0.667797	1.94994	0.41603	1.60517	0.108457	1.94994	0.512837	0.862771	4.40702
ieILC1-1	EIF4E	1.15266	3.16659	0.509787	2.26105	0.023756	3.16659	0.315797	1.1659	8.6005
ieILC1-1	ELF1	0.158788	1.17209	0.324027	0.490045	0.624102	1.17209	0.853178	0.621082	2.21194
ieILC1-1	EMB	0.19904	1.22023	0.175595	1.13352	0.256997	1.22023	0.819517	0.864919	1.72151
ieILC1-1	EML4	-0.796763	0.450786	0.410715	-1.93994	0.052387	0.450786	2.21835	0.201543	1.00826
ieILC1-1	ENO1	1.10653	3.02385	0.444893	2.48719	0.0128758	3.02385	0.330704	1.26435	7.23193
ieILC1-1	ENTPD1	-1.1048	0.331278	0.359481	-3.07331	0.00211695	0.331278	3.01861	0.163758	0.670167
ieILC1-1	ETFB	0.363499	1.43835	0.24373	1.4914	0.135857	1.43835	0.69524	0.892077	2.31915
ieILC1-1	EVI2A	-0.361072	0.696929	0.180802	-1.99705	0.0458194	0.696929	1.43487	0.488978	0.993317
ieILC1-1	EVI2B	-0.333628	0.71632	0.154873	-2.15421	0.0312239	0.71632	1.39602	0.528786	0.970365
ieILC1-1	EVL	-0.419416	0.657431	0.266618	-1.5731	0.115696	0.657431	1.52107	0.389856	1.10865
ieILC1-1	EZR	0.938396	2.55588	0.434937	2.15755	0.0309631	2.55588	0.391255	1.08974	5.99459
ieILC1-1	FABP5	0.095097	1.09977	0.118785	0.800584	0.423373	1.09977	0.909285	0.871346	1.38806
ieILC1-1	FAM173A	-0.258164	0.772468	0.283247	-0.911445	0.362061	0.772468	1.29455	0.443384	1.3458
ieILC1-1	FAM177A1	0.929152	2.53236	0.47034	1.97549	0.0482124	2.53236	0.394888	1.00733	6.36619
ieILC1-1	FGFR1OP2	-0.312373	0.731709	0.545287	-0.57286	0.56674	0.731709	1.36666	0.251298	2.13053
ieILC1-1	FKBP1A	1.04954	2.85633	0.437708	2.3978	0.016494	2.85633	0.3501	1.21124	6.73575
ieILC1-1	FNBP1	-0.896795	0.407875	0.313091	-2.86432	0.00417901	0.407875	2.45173	0.220812	0.753409
ieILC1-1	FOS	-0.210076	0.810522	0.161637	-1.29968	0.193711	0.810522	1.23377	0.590445	1.11263
ieILC1-1	FOSB	-0.071217	0.93126	0.128943	-0.552315	0.580732	0.93126	1.07381	0.723294	1.19902
ieILC1-1	FYB1	0.0110144	1.01108	0.140912	0.0781652	0.937697	1.01108	0.989046	0.767078	1.33269
ieILC1-1	G3BP2	0.570365	1.76891	0.468781	1.2167	0.223719	1.76891	0.565319	0.705796	4.43337
ieILC1-1	GABARAPL1	0.451961	1.57139	0.269349	1.67798	0.0933515	1.57139	0.636379	0.92686	2.66412
ieILC1-1	GALNT2	0.798549	2.22231	0.344954	2.31494	0.020616	2.22231	0.449981	1.13026	4.36949
ieILC1-1	GAPDH	0.68463	1.98304	0.367012	1.86542	0.0621229	1.98304	0.504277	0.965895	4.07129
ieILC1-1	GBP1	-0.126932	0.880793	0.152669	-0.831421	0.405736	0.880793	1.13534	0.653013	1.18803
ieILC1-1	GBP2	-0.325694	0.722026	0.213609	-1.52472	0.127328	0.722026	1.38499	0.475039	1.09743
ieILC1-1	GBP5	-0.183674	0.832207	0.113687	-1.61561	0.106178	0.832207	1.20162	0.665979	1.03992
ieILC1-1	GGA1	-0.637415	0.528657	0.561804	-1.13459	0.256548	0.528657	1.89159	0.175779	1.58995
ieILC1-1	GLIPR1	-0.0430241	0.957888	0.22735	-0.189241	0.849904	0.957888	1.04396	0.613471	1.49567
ieILC1-1	GLUL	-0.052687	0.948677	0.229257	-0.229816	0.818235	0.948677	1.0541	0.605305	1.48683
ieILC1-1	GNAS	0.624955	1.86816	0.487929	1.28083	0.200252	1.86816	0.535286	0.717941	4.86116
ieILC1-1	GSTO1	0.866367	2.37825	0.300038	2.88752	0.00388292	2.37825	0.420476	1.32089	4.28205
ieILC1-1	GTF3C6	0.15308	1.16542	0.395017	0.387528	0.698365	1.16542	0.858061	0.537332	2.52768
ieILC1-1	GYG1	0.975057	2.65132	0.347947	2.80231	0.00507377	2.65132	0.377171	1.34057	5.24366
ieILC1-1	GZMA	-0.171282	0.842584	0.125131	-1.36883	0.171054	0.842584	1.18683	0.659328	1.07677
ieILC1-1	GZMK	-0.236231	0.789598	0.109694	-2.15355	0.0312753	0.789598	1.26647	0.636846	0.978989
ieILC1-1	H1FX	-0.235332	0.790308	0.350646	-0.67114	0.502131	0.790308	1.26533	0.39749	1.57133
ieILC1-1	H2AFZ	0.506466	1.65942	0.38094	1.32952	0.183678	1.65942	0.602621	0.7865	3.50116
ieILC1-1	HAVCR2	-0.11734	0.889283	0.187807	-0.624789	0.53211	0.889283	1.1245	0.61543	1.285
ieILC1-1	HERPUD1	-0.461167	0.630548	0.355193	-1.29835	0.194166	0.630548	1.58592	0.314323	1.26491
ieILC1-1	HERPUD2	1.07621	2.93353	0.618688	1.7395	0.081947	2.93353	0.340886	0.872494	9.86323
ieILC1-1	HLA-DMA	-0.131616	0.876678	0.169212	-0.777816	0.436678	0.876678	1.14067	0.629226	1.22144
ieILC1-1	HLA-DPA1	-0.13466	0.874013	0.15515	-0.867936	0.385429	0.874013	1.14415	0.644843	1.18463
ieILC1-1	HLA-DPB1	-0.20373	0.815683	0.162838	-1.25112	0.210892	0.815683	1.22597	0.592806	1.12235
ieILC1-1	HLA-DQA1	-0.126628	0.881061	0.135349	-0.935566	0.349496	0.881061	1.135	0.675766	1.14872
ieILC1-1	HLA-DQB1	-0.0336034	0.966955	0.139398	-0.241061	0.809508	0.966955	1.03417	0.735784	1.27076
ieILC1-1	HLA-DRA	-0.168648	0.844806	0.158008	-1.06734	0.285819	0.844806	1.1837	0.619812	1.15147
ieILC1-1	HLA-DRB1	-0.112908	0.893233	0.146923	-0.768489	0.442197	0.893233	1.11953	0.669736	1.19131
ieILC1-1	HLA-DRB5	-0.201552	0.817461	0.136575	-1.47576	0.140008	0.817461	1.2233	0.625481	1.06837
ieILC1-1	HMGA1	0.605354	1.8319	0.317086	1.90912	0.0562469	1.8319	0.545881	0.984007	3.4104
ieILC1-1	HMGB2	-0.127839	0.879995	0.290943	-0.439394	0.660376	0.879995	1.13637	0.497541	1.55644
ieILC1-1	HNRNPF	0.561463	1.75324	0.589679	0.95215	0.341021	1.75324	0.570374	0.551956	5.56898
ieILC1-1	HSBP1	0.734057	2.08352	0.445971	1.64598	0.0997688	2.08352	0.479958	0.869332	4.99354
ieILC1-1	HSP90AB1	1.21078	3.3561	0.484509	2.49898	0.012455	3.3561	0.297965	1.29843	8.6746
ieILC1-1	HSPA8	0.972797	2.64533	0.400295	2.4302	0.0150906	2.64533	0.378024	1.20711	5.79712
ieILC1-1	HSPA9	0.560268	1.75114	0.545135	1.02776	0.304063	1.75114	0.571056	0.601591	5.09731
ieILC1-1	HSPB1	-0.185634	0.830577	0.271254	-0.684356	0.49375	0.830577	1.20398	0.488077	1.41342
ieILC1-1	HSPB11	-0.115471	0.890946	0.386627	-0.298664	0.765197	0.890946	1.1224	0.417594	1.90085
ieILC1-1	HSPD1	1.02194	2.77858	0.372155	2.74601	0.00603255	2.77858	0.359896	1.33981	5.76238
ieILC1-1	HSPE1	0.561198	1.75277	0.326307	1.71985	0.0854601	1.75277	0.570525	0.924639	3.3226
ieILC1-1	IDH2	-0.32532	0.722296	0.343032	-0.948365	0.342944	0.722296	1.38447	0.368745	1.41483
ieILC1-1	IFI16	-0.489449	0.612964	0.379269	-1.29051	0.196875	0.612964	1.63142	0.291475	1.28905
ieILC1-1	IFI27L2	0.411066	1.50843	0.243175	1.69041	0.0909495	1.50843	0.662943	0.936553	2.42949
ieILC1-1	IFNG	-0.232649	0.792432	0.128137	-1.81563	0.0694265	0.792432	1.26194	0.616441	1.01867
ieILC1-1	IKZF3	-0.315229	0.729622	0.116303	-2.71042	0.00671974	0.729622	1.37057	0.580899	0.91642
ieILC1-1	IL32	-0.158385	0.853521	0.187609	-0.844231	0.39854	0.853521	1.17162	0.59091	1.23284
ieILC1-1	ISG15	0.017889	1.01805	0.127442	0.14037	0.888367	1.01805	0.98227	0.793032	1.30692
ieILC1-1	ITGA1	-0.26318	0.768604	0.204007	-1.29005	0.197033	0.768604	1.30106	0.51529	1.14645
ieILC1-1	ITGAE	-0.274695	0.759803	0.29594	-0.928212	0.353298	0.759803	1.31613	0.425399	1.35708
ieILC1-1	ITM2A	-0.340256	0.711588	0.167182	-2.03524	0.0418271	0.711588	1.40531	0.51277	0.987495
ieILC1-1	ITM2C	0.114636	1.12147	0.25182	0.455231	0.648943	1.12147	0.891691	0.684599	1.83711
ieILC1-1	JAML	-0.425155	0.653668	0.168509	-2.52304	0.0116344	0.653668	1.52983	0.46981	0.909478
ieILC1-1	JPT1	0.727507	2.06991	0.322473	2.25603	0.024069	2.06991	0.483112	1.10018	3.89441
ieILC1-1	JUN	0.05614	1.05775	0.265334	0.211582	0.832433	1.05775	0.945407	0.628823	1.77924
ieILC1-1	JUNB	-0.658734	0.517506	0.351811	-1.87241	0.0611501	0.517506	1.93235	0.259689	1.03128
ieILC1-1	JUND	-0.603566	0.546858	0.302906	-1.99258	0.0463072	0.546858	1.82863	0.302023	0.990168
ieILC1-1	KIAA1551	-0.539482	0.58305	0.278968	-1.93385	0.0531319	0.58305	1.71512	0.33748	1.00731
ieILC1-1	KIR2DL4	-0.101558	0.903429	0.141007	-0.720231	0.471383	0.903429	1.10689	0.68528	1.19102
ieILC1-1	KLF6	0.0191388	1.01932	0.280455	0.0682421	0.945593	1.01932	0.981043	0.588285	1.76618
ieILC1-1	KLRC2	-0.199242	0.819352	0.150789	-1.32133	0.186393	0.819352	1.22048	0.609703	1.10109
ieILC1-1	KRT86	-0.141067	0.868431	0.159896	-0.882244	0.377645	0.868431	1.1515	0.634793	1.18806
ieILC1-1	LAG3	-0.261939	0.769558	0.141811	-1.8471	0.0647321	0.769558	1.29945	0.582816	1.01613
ieILC1-1	LCK	-0.521248	0.593779	0.172553	-3.0208	0.00252109	0.593779	1.68413	0.423396	0.832726
ieILC1-1	LCP2	-0.317123	0.728241	0.192861	-1.64431	0.100112	0.728241	1.37317	0.499012	1.06277
ieILC1-1	LDHA	0.79807	2.22125	0.324799	2.45712	0.0140056	2.22125	0.450197	1.17524	4.19824
ieILC1-1	LDHB	0.39537	1.48493	0.241296	1.63853	0.101312	1.48493	0.673431	0.92537	2.38286
ieILC1-1	LDLRAD4	-0.423984	0.654435	0.163144	-2.59884	0.00935405	0.654435	1.52804	0.475333	0.90102
ieILC1-1	LEPROTL1	-0.241452	0.785487	0.51854	-0.465639	0.641474	0.785487	1.2731	0.284287	2.1703
ieILC1-1	LGALS1	0.48026	1.61649	0.206767	2.32271	0.0201948	1.61649	0.618623	1.07789	2.42423
ieILC1-1	LGALS3	-0.305681	0.736622	0.351087	-0.870671	0.383934	0.736622	1.35755	0.370168	1.46585
ieILC1-1	LPIN1	-0.762797	0.46636	0.275638	-2.76739	0.00565074	0.46636	2.14427	0.271705	0.80047
ieILC1-1	LPXN	-0.483474	0.616638	0.203428	-2.37663	0.0174715	0.616638	1.6217	0.413878	0.918731
ieILC1-1	LSM2	0.252723	1.28753	0.378281	0.668084	0.50408	1.28753	0.776683	0.613427	2.7024
ieILC1-1	LSM6	0.517568	1.67794	0.446024	1.16041	0.245884	1.67794	0.595968	0.700037	4.02192
ieILC1-1	MAP4K1	-0.447932	0.638948	0.154225	-2.9044	0.00367952	0.638948	1.56507	0.472268	0.864455
ieILC1-1	MCL1	0.428512	1.53497	0.512773	0.835677	0.403337	1.53497	0.651478	0.561859	4.19347
ieILC1-1	METTL9	0.300133	1.35004	0.632378	0.47461	0.635065	1.35004	0.74072	0.390899	4.66259
ieILC1-1	MIAT	-0.542705	0.581174	0.155266	-3.49532	0.000473489	0.581174	1.72065	0.42869	0.787896
ieILC1-1	MRPL51	0.16452	1.17883	0.391962	0.419735	0.674679	1.17883	0.848301	0.546779	2.54149
ieILC1-1	MT1F	0.426094	1.53126	0.217351	1.9604	0.0499492	1.53126	0.653055	1.00009	2.34455
ieILC1-1	MT1X	0.572884	1.77337	0.197021	2.90773	0.00364064	1.77337	0.563897	1.2053	2.60919
ieILC1-1	MT2A	0.440416	1.55335	0.139561	3.15572	0.00160104	1.55335	0.643768	1.18161	2.04204
ieILC1-1	MTDH	1.04297	2.83762	0.498179	2.09356	0.0362996	2.83762	0.352408	1.06882	7.53365
ieILC1-1	MYCBP2	-0.194149	0.823535	0.255454	-0.760015	0.447246	0.823535	1.21428	0.499159	1.35871
ieILC1-1	MZT2A	0.196822	1.21753	0.274636	0.716665	0.473581	1.21753	0.821337	0.710735	2.08569
ieILC1-1	NAMPT	0.376087	1.45657	0.229415	1.63933	0.101144	1.45657	0.686542	0.929083	2.28355
ieILC1-1	NAP1L1	0.112734	1.11933	0.47696	0.23636	0.813154	1.11933	0.893388	0.439512	2.85068
ieILC1-1	NAP1L4	-0.785178	0.456039	0.55096	-1.42511	0.154126	0.456039	2.1928	0.15489	1.3427
ieILC1-1	NBL1	-0.215703	0.805974	0.323268	-0.667259	0.504607	0.805974	1.24073	0.427716	1.51875
ieILC1-1	NDUFB3	0.733755	2.08289	0.378023	1.94104	0.0522539	2.08289	0.480103	0.99287	4.36958
ieILC1-1	NDUFB5	1.25057	3.49232	0.39133	3.19568	0.001395	3.49232	0.286342	1.62186	7.51996
ieILC1-1	NDUFC1	0.592553	1.8086	0.407411	1.45443	0.145826	1.8086	0.552914	0.813867	4.01913
ieILC1-1	NDUFS5	0.192577	1.21237	0.309682	0.621856	0.534037	1.21237	0.824831	0.660745	2.22452
ieILC1-1	NDUFV2	0.385123	1.4698	0.370237	1.04021	0.298244	1.4698	0.680367	0.711394	3.03671
ieILC1-1	NELFCD	0.283066	1.32719	0.52437	0.539821	0.589321	1.32719	0.75347	0.474886	3.70919
ieILC1-1	NPM1	1.33771	3.81033	0.414884	3.22431	0.00126275	3.81033	0.262445	1.68971	8.59235
ieILC1-1	NR4A2	-0.252521	0.77684	0.182645	-1.38258	0.166795	0.77684	1.28727	0.543079	1.11122
ieILC1-1	NUDT22	0.454553	1.57547	0.376197	1.20828	0.226938	1.57547	0.634732	0.753686	3.29328
ieILC1-1	OASL	-0.0645529	0.937487	0.131666	-0.490279	0.623936	0.937487	1.06668	0.724254	1.2135
ieILC1-1	OAZ1	-0.111999	0.894046	0.504593	-0.221958	0.824346	0.894046	1.11851	0.332544	2.40364
ieILC1-1	OCIAD2	0.785007	2.19242	0.299376	2.62215	0.00873769	2.19242	0.456116	1.21926	3.94233
ieILC1-1	PARP1	-0.330846	0.718316	0.448911	-0.736997	0.461124	0.718316	1.39215	0.29799	1.73153
ieILC1-1	PDCD4	-0.400395	0.670055	0.354567	-1.12925	0.258792	0.670055	1.49241	0.334428	1.34251
ieILC1-1	PGAM1	1.22716	3.41152	0.426575	2.87677	0.00401767	3.41152	0.293124	1.47859	7.87135
ieILC1-1	PGK1	1.71858	5.57661	0.406507	4.22768	2.36112e-05	5.57661	0.17932	2.51392	12.3706
ieILC1-1	PHIP	-1.11754	0.327084	0.36672	-3.04739	0.00230836	0.327084	3.05732	0.159407	0.671137
ieILC1-1	PHYKPL	-0.0930736	0.911126	0.420679	-0.221246	0.824901	0.911126	1.09754	0.399481	2.07808
ieILC1-1	PKM	1.21047	3.35506	0.421795	2.86981	0.00410721	3.35506	0.298057	1.4678	7.6689
ieILC1-1	PLA2G16	0.056215	1.05783	0.163297	0.34425	0.730658	1.05783	0.945336	0.768095	1.45684
ieILC1-1	PLP2	0.247893	1.28132	0.379685	0.652891	0.513827	1.28132	0.780444	0.608794	2.69679
ieILC1-1	PLSCR1	-0.127087	0.880657	0.285368	-0.445343	0.656072	0.880657	1.13552	0.503386	1.54068
ieILC1-1	PMF1	-0.771118	0.462496	0.545518	-1.41355	0.157494	0.462496	2.16218	0.158768	1.34727
ieILC1-1	PPA1	0.461728	1.58681	0.408088	1.13144	0.257869	1.58681	0.630194	0.713117	3.53095
ieILC1-1	PPDPF	0.497148	1.64403	0.349562	1.4222	0.154967	1.64403	0.608263	0.82863	3.26179
ieILC1-1	PPP1CC	0.75419	2.12589	0.697156	1.08181	0.279337	2.12589	0.470392	0.542151	8.33606
ieILC1-1	PPP1R15A	0.0950076	1.09967	0.304247	0.312271	0.754834	1.09967	0.909366	0.605739	1.99635
ieILC1-1	PRDX1	0.616121	1.85173	0.364341	1.69106	0.0908262	1.85173	0.540035	0.906672	3.78186
ieILC1-1	PSMA5	0.629138	1.87599	0.443574	1.41834	0.156092	1.87599	0.533051	0.786431	4.47509
ieILC1-1	PSMA7	1.12513	3.08061	0.443267	2.53826	0.0111404	3.08061	0.324611	1.29219	7.34424
ieILC1-1	PSMB8	0.291576	1.33854	0.259359	1.12422	0.26092	1.33854	0.747085	0.805125	2.22534
ieILC1-1	PSMB9	0.122805	1.13066	0.187883	0.653626	0.513353	1.13066	0.884436	0.782361	1.63403
ieILC1-1	PSTPIP1	-0.410302	0.66345	0.198518	-2.06682	0.0387507	0.66345	1.50727	0.449603	0.97901
ieILC1-1	PTGER4	-0.255776	0.774316	0.217331	-1.17689	0.239238	0.774316	1.29146	0.505737	1.18553
ieILC1-1	PTGES3	1.65366	5.22609	0.600603	2.75334	0.00589907	5.22609	0.191348	1.61043	16.9594
ieILC1-1	PTMS	0.0531009	1.05454	0.318986	0.166468	0.867789	1.05454	0.948284	0.564339	1.97053
ieILC1-1	PTPN22	-0.458625	0.632152	0.172445	-2.65954	0.00782466	0.632152	1.5819	0.450854	0.886354
ieILC1-1	PTPN6	-0.480724	0.618336	0.342696	-1.40277	0.160686	0.618336	1.61724	0.315879	1.2104
ieILC1-1	PTPRC	-0.381335	0.682949	0.140378	-2.71648	0.00659799	0.682949	1.46424	0.518678	0.899246
ieILC1-1	PTTG1	0.0388247	1.03959	0.278626	0.139343	0.889179	1.03959	0.961919	0.602136	1.79485
ieILC1-1	RAB27A	-0.334656	0.715584	0.370649	-0.902892	0.366583	0.715584	1.39746	0.34607	1.47965
ieILC1-1	RABAC1	0.366908	1.44326	0.318495	1.152	0.249319	1.44326	0.692873	0.773112	2.69432
ieILC1-1	RAD21	-0.264481	0.767605	0.423572	-0.624405	0.532362	0.767605	1.30275	0.334651	1.76069
ieILC1-1	RASAL3	-0.546781	0.57881	0.178246	-3.06756	0.00215817	0.57881	1.72768	0.408143	0.820842
ieILC1-1	RBPJ	-0.63672	0.529025	0.404618	-1.57363	0.115573	0.529025	1.89027	0.239367	1.1692
ieILC1-1	RBX1	0.67293	1.95997	0.400838	1.67881	0.0931899	1.95997	0.510212	0.89342	4.29976
ieILC1-1	REEP5	1.18497	3.27058	0.588895	2.01219	0.0442002	3.27058	0.305756	1.03123	10.3727
ieILC1-1	RGCC	-0.101719	0.903283	0.29466	-0.345209	0.729938	0.903283	1.10707	0.507001	1.60931
ieILC1-1	RGL4	-0.464614	0.628378	0.186233	-2.4948	0.0126028	0.628378	1.5914	0.436213	0.905196
ieILC1-1	RGS1	-0.158855	0.85312	0.171116	-0.928347	0.353227	0.85312	1.17217	0.610036	1.19307
ieILC1-1	RGS10	0.10638	1.11224	0.369131	0.288191	0.7732	1.11224	0.899083	0.539505	2.29301
ieILC1-1	RHOH	-0.366599	0.693087	0.171033	-2.14344	0.0320776	0.693087	1.44282	0.495683	0.969107
ieILC1-1	RNF187	0.846521	2.33152	0.53011	1.59688	0.110293	2.33152	0.428905	0.824915	6.58976
ieILC1-1	RPL23	0.940374	2.56094	0.365158	2.57525	0.0100167	2.56094	0.390482	1.25192	5.23868
ieILC1-1	RPL28	0.500453	1.64947	0.310431	1.61212	0.106935	1.64947	0.606256	0.897645	3.03098
ieILC1-1	RPLP1	0.372969	1.45204	0.324903	1.14794	0.250993	1.45204	0.688686	0.768105	2.74496
ieILC1-1	RPS26	0.800645	2.22698	0.311899	2.567	0.0102584	2.22698	0.449039	1.20844	4.10398
ieILC1-1	RPS9	0.203025	1.2251	0.344367	0.589559	0.555486	1.2251	0.816258	0.623802	2.40602
ieILC1-1	S100A11	0.424122	1.52825	0.342143	1.2396	0.215122	1.52825	0.654344	0.781558	2.98832
ieILC1-1	SAMSN1	-0.31656	0.728651	0.195903	-1.61591	0.106115	0.728651	1.3724	0.496326	1.06973
ieILC1-1	SEL1L3	-0.153461	0.857734	0.205637	-0.746271	0.455504	0.857734	1.16586	0.573211	1.28349
ieILC1-1	SEM1	0.343575	1.40998	0.29942	1.14747	0.251188	1.40998	0.70923	0.784054	2.53559
ieILC1-1	SEMA4D	-0.513657	0.598304	0.231358	-2.22018	0.0264065	0.598304	1.67139	0.38018	0.941573
ieILC1-1	SEPT1	-0.571391	0.56474	0.172288	-3.31648	0.000911587	0.56474	1.77073	0.402899	0.79159
ieILC1-1	SERBP1	0.0786876	1.08187	0.613418	0.128277	0.897929	1.08187	0.924329	0.325111	3.60011
ieILC1-1	SF3B1	-0.665906	0.513808	0.489147	-1.36136	0.1734	0.513808	1.94625	0.196987	1.34018
ieILC1-1	SFPQ	-0.49049	0.612326	0.722311	-0.679056	0.497102	0.612326	1.63312	0.148645	2.52241
ieILC1-1	SH2D1A	-0.404753	0.667142	0.139897	-2.89322	0.0038131	0.667142	1.49893	0.507151	0.877604
ieILC1-1	SH3BGRL3	0.0871282	1.09104	0.321468	0.271032	0.786366	1.09104	0.91656	0.581039	2.04868
ieILC1-1	SH3BP1	0.343852	1.41037	0.43155	0.796782	0.425577	1.41037	0.709034	0.605336	3.28601
ieILC1-1	SIRPG	-0.414719	0.660526	0.136974	-3.02772	0.00246409	0.660526	1.51394	0.505007	0.863938
ieILC1-1	SLA	-0.348774	0.705552	0.180576	-1.93146	0.0534267	0.705552	1.41733	0.495248	1.00516
ieILC1-1	SLA2	-0.374933	0.687335	0.151719	-2.47123	0.013465	0.687335	1.45489	0.510534	0.925364
ieILC1-1	SLC2A3	0.33682	1.40049	0.206211	1.63338	0.10239	1.40049	0.714037	0.934872	2.098
ieILC1-1	SLC3A2	0.633328	1.88387	0.296336	2.1372	0.032582	1.88387	0.530822	1.05392	3.36738
ieILC1-1	SLFN5	-0.268891	0.764226	0.225925	-1.19018	0.233975	0.764226	1.30851	0.490811	1.18995
ieILC1-1	SNRPG	0.843435	2.32434	0.386389	2.18286	0.029046	2.32434	0.43023	1.08994	4.95672
ieILC1-1	SOCS1	-0.58738	0.555782	0.216574	-2.71214	0.00668506	0.555782	1.79927	0.363543	0.849675
ieILC1-1	SOD1	0.878381	2.407	0.352626	2.49097	0.0127394	2.407	0.415455	1.20593	4.80431
ieILC1-1	SP100	0.27418	1.31545	0.323065	0.848686	0.396056	1.31545	0.760195	0.698364	2.47781
ieILC1-1	SRI	0.937232	2.55291	0.397484	2.35791	0.018378	2.55291	0.391711	1.17138	5.56383
ieILC1-1	SRM	0.429309	1.5362	0.349401	1.2287	0.219185	1.5362	0.650959	0.774525	3.0469
ieILC1-1	SRP14	0.973109	2.64616	0.543046	1.79195	0.0731414	2.64616	0.377906	0.912798	7.67109
ieILC1-1	SRSF7	0.211787	1.23588	0.559124	0.378784	0.704849	1.23588	0.809137	0.413095	3.69748
ieILC1-1	STAT3	-0.747007	0.473782	0.442092	-1.68971	0.0910836	0.473782	2.11067	0.199191	1.12691
ieILC1-1	STK17A	0.546518	1.72723	0.30975	1.76438	0.0776676	1.72723	0.578962	0.941217	3.16964
ieILC1-1	STK17B	-0.548061	0.57807	0.331866	-1.65145	0.0986459	0.57807	1.7299	0.301645	1.10781
ieILC1-1	STOM	-0.358913	0.698435	0.353507	-1.01529	0.309966	0.698435	1.43177	0.349318	1.39647
ieILC1-1	SUPT3H	0.946233	2.57599	0.332637	2.84464	0.00444619	2.57599	0.388201	1.34215	4.94408
ieILC1-1	SURF4	1.87217	6.50238	0.524203	3.57145	0.000355006	6.50238	0.15379	2.32739	18.1666
ieILC1-1	TALDO1	0.570325	1.76884	0.305069	1.86949	0.0615542	1.76884	0.565342	0.972778	3.21636
ieILC1-1	TANK	-0.142486	0.8672	0.469531	-0.303464	0.761536	0.8672	1.15314	0.345504	2.17663
ieILC1-1	TAP1	-0.00744256	0.992585	0.221151	-0.0336537	0.973153	0.992585	1.00747	0.643463	1.53113
ieILC1-1	TAX1BP1	1.23739	3.44662	0.608331	2.03408	0.0419437	3.44662	0.29014	1.04612	11.3555
ieILC1-1	TBCD	-0.390102	0.676988	0.461847	-0.844656	0.398303	0.676988	1.47713	0.273814	1.67381
ieILC1-1	TIGIT	-0.441866	0.642836	0.145203	-3.0431	0.00234153	0.642836	1.55561	0.483619	0.85447
ieILC1-1	TMCO1	1.95869	7.09001	0.471725	4.15218	3.29328e-05	7.09001	0.141044	2.81264	17.8723
ieILC1-1	TMEM14B	1.29615	3.65519	0.432902	2.99409	0.00275263	3.65519	0.273583	1.56467	8.5388
ieILC1-1	TMEM14C	0.898358	2.45557	0.467916	1.91991	0.0548687	2.45557	0.407238	0.981435	6.14387
ieILC1-1	TMEM50A	0.728674	2.07233	0.610561	1.19345	0.232693	2.07233	0.482548	0.626252	6.85756
ieILC1-1	TNFAIP3	0.000167256	1.00017	0.227268	0.000735942	0.999413	1.00017	0.999833	0.640651	1.56143
ieILC1-1	TNFRSF1B	-0.517219	0.596176	0.199988	-2.58625	0.00970261	0.596176	1.67736	0.402851	0.882276
ieILC1-1	TNFSF10	0.142501	1.15315	0.202887	0.702364	0.482452	1.15315	0.867187	0.774799	1.71627
ieILC1-1	TPI1	0.723183	2.06098	0.399545	1.81002	0.0702931	2.06098	0.485205	0.941849	4.50991
ieILC1-1	TPM4	-0.0525701	0.948788	0.42232	-0.124479	0.900936	0.948788	1.05398	0.414658	2.17094
ieILC1-1	TPR	-0.468951	0.625658	0.404771	-1.15856	0.246637	0.625658	1.59832	0.283006	1.38318
ieILC1-1	TRAT1	-0.296563	0.743369	0.124326	-2.38536	0.0170623	0.743369	1.34523	0.582609	0.948486
ieILC1-1	TSC22D3	0.00595307	1.00597	0.260837	0.022823	0.981791	1.00597	0.994065	0.603338	1.6773
ieILC1-1	TTC1	0.683649	1.98109	0.44716	1.52887	0.126297	1.98109	0.504772	0.824672	4.75914
ieILC1-1	TTC39C	-1.03653	0.354685	0.389758	-2.65941	0.00782769	0.354685	2.81941	0.165227	0.761385
ieILC1-1	TUBA1A	0.264667	1.303	0.337912	0.783244	0.433484	1.303	0.767461	0.671912	2.52682
ieILC1-1	TUBA4A	0.17181	1.18745	0.195744	0.877723	0.380094	1.18745	0.84214	0.809092	1.74275
ieILC1-1	TXN	0.600232	1.82254	0.240918	2.49144	0.0127228	1.82254	0.548684	1.1366	2.92245
ieILC1-1	TYMP	-0.200298	0.818487	0.207672	-0.964492	0.334799	0.818487	1.22177	0.544805	1.22965
ieILC1-1	UBC	-0.284523	0.752373	0.516667	-0.550689	0.581847	0.752373	1.32913	0.273304	2.07119
ieILC1-1	UBE2A	1.422	4.1454	0.607359	2.34128	0.0192176	4.1454	0.241231	1.26061	13.6318
ieILC1-1	UBE2L6	0.253376	1.28837	0.226706	1.11764	0.263721	1.28837	0.776176	0.826166	2.00915
ieILC1-1	UBE2N	0.999677	2.7174	0.594401	1.68182	0.0926031	2.7174	0.367998	0.847617	8.71182
ieILC1-1	UBXN4	0.048429	1.04962	0.449621	0.107711	0.914225	1.04962	0.952725	0.434825	2.53367
ieILC1-1	VCP	0.0810262	1.0844	0.39398	0.205661	0.837056	1.0844	0.922169	0.500995	2.34717
ieILC1-1	VDAC1	1.55425	4.73153	0.528574	2.94046	0.00327729	4.73153	0.211348	1.67911	13.3329
ieILC1-1	VIM	0.021789	1.02203	0.225784	0.0965035	0.923121	1.02203	0.978447	0.656561	1.59093
ieILC1-1	VMP1	0.581446	1.78862	0.476477	1.2203	0.22235	1.78862	0.559089	0.702977	4.55089
ieILC1-1	WNK1	-0.181216	0.834255	0.317007	-0.571646	0.567562	0.834255	1.19867	0.44819	1.55287
ieILC1-1	YWHAE	1.35277	3.86814	0.6021	2.24676	0.0246553	3.86814	0.258522	1.18849	12.5896
ieILC1-1	YWHAH	0.824655	2.28109	0.625999	1.31734	0.187724	2.28109	0.438386	0.668794	7.78026
ieILC1-1	ZCRB1	1.65506	5.2334	0.606054	2.73088	0.00631649	5.2334	0.19108	1.59555	17.1656
ieILC1-1	ZFP36	-0.022888	0.977372	0.231185	-0.099003	0.921136	0.977372	1.02315	0.621262	1.5376
ieILC1-1	ZFP36L2	-0.185395	0.830776	0.355052	-0.522165	0.601556	0.830776	1.20369	0.414251	1.66611
ieILC1-1	ZNF683	-0.173284	0.840898	0.120194	-1.44171	0.149385	0.840898	1.1892	0.664407	1.06427
ieILC1-1	ZYX	-0.0377247	0.962978	0.39405	-0.095736	0.92373	0.962978	1.03845	0.444837	2.08464
ieILC1-2	AP3S1	0.358568	1.43128	0.423622	0.846433	0.397311	1.43128	0.698676	0.62393	3.28331
ieILC1-2	ARPC1B	0.438582	1.55051	0.329858	1.32961	0.183646	1.55051	0.64495	0.812267	2.95971
ieILC1-2	ARPP19	0.368701	1.44586	0.538057	0.685246	0.493189	1.44586	0.691632	0.503652	4.15069
ieILC1-2	BAX	0.49037	1.63292	0.434547	1.12846	0.259125	1.63292	0.6124	0.696751	3.82694
ieILC1-2	BST2	0.0552282	1.05678	0.147691	0.373943	0.708446	1.05678	0.946269	0.791171	1.41156
ieILC1-2	C11orf58	0.910239	2.48492	0.598982	1.51964	0.128601	2.48492	0.402428	0.76817	8.03833
ieILC1-2	C19orf53	0.354326	1.42522	0.384886	0.920598	0.35726	1.42522	0.701646	0.670295	3.03038
ieILC1-2	CALM2	1.37258	3.94552	0.528539	2.59693	0.009406	3.94552	0.253452	1.40027	11.1172
ieILC1-2	CALM3	1.53821	4.65625	0.531414	2.89456	0.00379686	4.65625	0.214765	1.64322	13.194
ieILC1-2	CAPZA2	0.972698	2.64507	0.525401	1.85134	0.0641201	2.64507	0.378062	0.944529	7.4073
ieILC1-2	CARHSP1	-0.294135	0.745176	0.272839	-1.07805	0.281009	0.745176	1.34197	0.436533	1.27204
ieILC1-2	CBFB	0.952456	2.59207	0.572594	1.66341	0.096231	2.59207	0.385792	0.843828	7.96231
ieILC1-2	CBX3	1.00103	2.72109	0.477783	2.09516	0.0361567	2.72109	0.3675	1.06673	6.94116
ieILC1-2	CCL3L1	-0.0209332	0.979284	0.159602	-0.131159	0.89565	0.979284	1.02115	0.716235	1.33894
ieILC1-2	CCT3	1.29959	3.66778	0.534257	2.43251	0.0149944	3.66778	0.272644	1.28719	10.4511
ieILC1-2	CCT4	1.46875	4.34382	0.50466	2.91038	0.00360985	4.34382	0.230212	1.61549	11.6799
ieILC1-2	CCT6A	0.76295	2.14459	0.29624	2.57544	0.0100112	2.14459	0.466289	1.20001	3.8327
ieILC1-2	CD151	0.541497	1.71858	0.289624	1.86965	0.0615323	1.71858	0.581877	0.974182	3.03178
ieILC1-2	CD7	-0.511254	0.599743	0.165874	-3.08218	0.00205491	0.599743	1.66738	0.433284	0.830152
ieILC1-2	CDK2AP2	0.382236	1.46556	0.350613	1.09019	0.275629	1.46556	0.682334	0.737157	2.91371
ieILC1-2	CHMP5	0.479578	1.61539	0.379346	1.26422	0.20615	1.61539	0.619045	0.76803	3.39765
ieILC1-2	CMTM6	0.211835	1.23594	0.399348	0.530452	0.595798	1.23594	0.809098	0.565032	2.70349
ieILC1-2	COPZ1	2.10012	8.16713	0.65597	3.20154	0.00136693	8.16713	0.122442	2.25791	29.5415
ieILC1-2	COX17	0.676579	1.96714	0.34173	1.97986	0.047719	1.96714	0.508353	1.00682	3.8434
ieILC1-2	COX5A	0.443355	1.55793	0.393814	1.1258	0.26025	1.55793	0.641879	0.719999	3.37102
ieILC1-2	COX6B1	0.284271	1.32879	0.325902	0.872259	0.383067	1.32879	0.752562	0.701534	2.5169
ieILC1-2	COX6C	0.178746	1.19572	0.297312	0.601205	0.547704	1.19572	0.836319	0.66766	2.14142
ieILC1-2	COX7A2	0.39193	1.47983	0.378603	1.0352	0.300576	1.47983	0.675752	0.704605	3.108
ieILC1-2	CSNK1A1	0.266147	1.30493	0.444377	0.598921	0.549226	1.30493	0.766327	0.546175	3.11775
ieILC1-2	CTSD	0.222078	1.24867	0.376769	0.589427	0.555575	1.24867	0.800853	0.596679	2.61308
ieILC1-2	CXCL8	0.195152	1.2155	0.131368	1.48554	0.137401	1.2155	0.822709	0.939578	1.57244
ieILC1-2	CYTH4	-0.367559	0.692423	0.189508	-1.93955	0.0524347	0.692423	1.4442	0.477598	1.00388
ieILC1-2	DCTPP1	0.475754	1.60923	0.383032	1.24207	0.21421	1.60923	0.621416	0.759591	3.40922
ieILC1-2	DCXR	0.130542	1.13945	0.290847	0.448834	0.653551	1.13945	0.87762	0.644354	2.01494
ieILC1-2	DEF6	-0.801812	0.448515	0.427197	-1.87692	0.0605296	0.448515	2.22958	0.194154	1.03611
ieILC1-2	DEK	-0.409007	0.66431	0.370557	-1.10376	0.269697	0.66431	1.50532	0.32133	1.37338
ieILC1-2	DNAJC15	0.449466	1.56748	0.236063	1.90401	0.0569093	1.56748	0.637969	0.986877	2.48965
ieILC1-2	DRAP1	0.486872	1.62722	0.310201	1.56954	0.116523	1.62722	0.614546	0.885935	2.98875
ieILC1-2	DUT	0.106375	1.11224	0.383883	0.277103	0.781701	1.11224	0.899088	0.524127	2.36026
ieILC1-2	DYNLRB1	0.23652	1.26683	0.374359	0.631798	0.527519	1.26683	0.78937	0.608225	2.6386
ieILC1-2	ECH1	0.0613711	1.06329	0.406338	0.151035	0.879948	1.06329	0.940474	0.479488	2.35792
ieILC1-2	ECHS1	0.553951	1.74011	0.454197	1.21963	0.222606	1.74011	0.574675	0.714438	4.23829
ieILC1-2	EIF3A	0.286234	1.3314	0.471671	0.60685	0.543951	1.3314	0.751087	0.528229	3.35581
ieILC1-2	EIF3J	1.73962	5.69516	0.596476	2.91649	0.00353993	5.69516	0.175588	1.76923	18.3327
ieILC1-2	EIF5A	0.706014	2.0259	0.380111	1.85739	0.0632557	2.0259	0.493608	0.961761	4.26745
ieILC1-2	EIF5B	0.546707	1.72755	0.445005	1.22854	0.219244	1.72755	0.578853	0.722176	4.13257
ieILC1-2	ELOC	0.897573	2.45364	0.407617	2.202	0.0276654	2.45364	0.407558	1.10369	5.45476
ieILC1-2	EPSTI1	0.0501588	1.05144	0.156818	0.319854	0.749079	1.05144	0.951078	0.773215	1.42977
ieILC1-2	ERH	0.865832	2.37698	0.417568	2.07351	0.0381248	2.37698	0.420701	1.04856	5.38841
ieILC1-2	FAM3C	0.669668	1.95359	0.335015	1.99892	0.0456166	1.95359	0.511878	1.01314	3.76702
ieILC1-2	FAM96B	0.727708	2.07033	0.348153	2.0902	0.0366001	2.07033	0.483015	1.04638	4.09626
ieILC1-2	FASLG	-0.319192	0.726736	0.131981	-2.41848	0.0155855	0.726736	1.37602	0.561093	0.941279
ieILC1-2	FCER1G	-0.0686084	0.933692	0.19887	-0.344991	0.730101	0.933692	1.07102	0.632303	1.37874
ieILC1-2	FLOT1	0.96063	2.61334	0.473669	2.02806	0.042554	2.61334	0.382652	1.03278	6.61278
ieILC1-2	GADD45B	0.357589	1.42988	0.274458	1.30289	0.192612	1.42988	0.699361	0.834987	2.4486
ieILC1-2	GADD45GIP1	0.139267	1.14943	0.282535	0.49292	0.622069	1.14943	0.869996	0.660677	1.99976
ieILC1-2	GLIPR2	-0.345067	0.708173	0.237938	-1.45024	0.146991	0.708173	1.41209	0.444228	1.12894
ieILC1-2	GNAI3	0.410424	1.50746	0.538922	0.761566	0.446319	1.50746	0.663369	0.52422	4.33487
ieILC1-2	GNG5	0.394879	1.4842	0.51777	0.762652	0.445671	1.4842	0.673762	0.537981	4.09468
ieILC1-2	GNLY	-0.113363	0.892826	0.132627	-0.854756	0.392686	0.892826	1.12004	0.688454	1.15787
ieILC1-2	GNPTAB	-0.382773	0.681968	0.380143	-1.00692	0.313974	0.681968	1.46634	0.323732	1.43662
ieILC1-2	GPX4	-0.383217	0.681665	0.332368	-1.15299	0.248914	0.681665	1.467	0.355352	1.30762
ieILC1-2	GSTP1	0.636907	1.89062	0.263726	2.41503	0.0157339	1.89062	0.528926	1.12751	3.17022
ieILC1-2	GZMB	-0.314461	0.730182	0.136953	-2.29612	0.021669	0.730182	1.36952	0.558285	0.955006
ieILC1-2	HINT1	0.389709	1.47655	0.40506	0.962103	0.335998	1.47655	0.677254	0.667515	3.26615
ieILC1-2	HM13	0.857537	2.35735	0.427573	2.00559	0.0448998	2.35735	0.424206	1.0197	5.44972
ieILC1-2	HMGN1	0.581946	1.78952	0.405452	1.4353	0.151201	1.78952	0.55881	0.808379	3.96148
ieILC1-2	HNRNPA3	0.0501968	1.05148	0.531778	0.0943943	0.924796	1.05148	0.951042	0.370809	2.9816
ieILC1-2	HNRNPC	1.76965	5.8688	0.685261	2.58245	0.00981021	5.8688	0.170393	1.53198	22.4825
ieILC1-2	HNRNPK	2.09837	8.15287	0.966954	2.17008	0.0300005	8.15287	0.122656	1.22529	54.2479
ieILC1-2	HPRT1	1.77627	5.90779	0.405686	4.37843	1.19535e-05	5.90779	0.169268	2.6675	13.0842
ieILC1-2	HSP90AA1	1.14184	3.13252	0.414589	2.75415	0.00588455	3.13252	0.319231	1.38994	7.05981
ieILC1-2	ID2	-0.434024	0.647897	0.197133	-2.20169	0.0276875	0.647897	1.54346	0.440257	0.953466
ieILC1-2	ID3	0.207349	1.23041	0.251832	0.823361	0.410303	1.23041	0.812736	0.751087	2.01563
ieILC1-2	IFI35	0.175335	1.19165	0.204213	0.858589	0.390567	1.19165	0.839175	0.798584	1.77817
ieILC1-2	IFI44L	-0.0721328	0.930407	0.115148	-0.626434	0.53103	0.930407	1.0748	0.742435	1.16597
ieILC1-2	IFI6	0.11148	1.11793	0.129251	0.862503	0.388411	1.11793	0.89451	0.867753	1.44024
ieILC1-2	ILF2	0.546469	1.72714	0.560517	0.974938	0.329591	1.72714	0.578991	0.575726	5.18133
ieILC1-2	ILK	0.571697	1.77127	0.435236	1.31353	0.189004	1.77127	0.564567	0.754764	4.15679
ieILC1-2	IRF2	0.0852354	1.08897	0.33633	0.253428	0.799938	1.08897	0.918296	0.563291	2.10524
ieILC1-2	IRF7	-0.0316019	0.968892	0.200617	-0.157524	0.874832	0.968892	1.03211	0.653898	1.43562
ieILC1-2	ISG20	-0.340687	0.711282	0.20579	-1.65551	0.0978215	0.711282	1.40591	0.475196	1.06466
ieILC1-2	ITGB1	0.609776	1.84002	0.318035	1.91732	0.0551972	1.84002	0.543473	0.986529	3.4319
ieILC1-2	IVNS1ABP	0.236894	1.26731	0.319341	0.74182	0.458196	1.26731	0.789075	0.677732	2.36976
ieILC1-2	KLRC1	-0.126803	0.880907	0.149836	-0.846279	0.397397	0.880907	1.13519	0.656734	1.1816
ieILC1-2	KRT81	0.136257	1.14598	0.133571	1.02011	0.307677	1.14598	0.872619	0.882023	1.48892
ieILC1-2	KTN1	0.84327	2.32395	0.362467	2.32647	0.0199933	2.32395	0.430301	1.14208	4.7289
ieILC1-2	LAMTOR5	0.739647	2.0952	0.426237	1.7353	0.0826882	2.0952	0.477282	0.908681	4.83101
ieILC1-2	LAT2	-0.429668	0.650725	0.235565	-1.82399	0.0681535	0.650725	1.53675	0.410095	1.03255
ieILC1-2	LSM5	0.629044	1.87582	0.386792	1.62631	0.103884	1.87582	0.533101	0.878926	4.0034
ieILC1-2	LSM7	-0.171404	0.842481	0.31071	-0.551652	0.581187	0.842481	1.18697	0.45823	1.54895
ieILC1-2	LSP1	-0.410399	0.663385	0.195988	-2.094	0.0362596	0.663385	1.50742	0.451794	0.974072
ieILC1-2	LTB	-0.511668	0.599495	0.170203	-3.00621	0.00264522	0.599495	1.66807	0.429446	0.836879
ieILC1-2	LY6E	0.15904	1.17238	0.212408	0.748745	0.454011	1.17238	0.852962	0.773157	1.77776
ieILC1-2	MAD2L2	0.501572	1.65132	0.345324	1.45247	0.146372	1.65132	0.605578	0.839246	3.24916
ieILC1-2	MAGED2	0.11399	1.12074	0.421666	0.270332	0.786905	1.12074	0.892267	0.490436	2.56111
ieILC1-2	MIF	0.54955	1.73247	0.26372	2.08384	0.037175	1.73247	0.57721	1.03321	2.90499
ieILC1-2	MPG	0.340171	1.40519	0.394811	0.861606	0.388904	1.40519	0.711648	0.648143	3.04648
ieILC1-2	MPST	0.120265	1.1278	0.287532	0.418268	0.675751	1.1278	0.886685	0.641923	1.98143
ieILC1-2	MRPL41	0.356192	1.42788	0.254928	1.39723	0.162346	1.42788	0.700338	0.866357	2.35335
ieILC1-2	MRPL52	0.473008	1.60481	0.282309	1.6755	0.0938366	1.60481	0.623125	0.922833	2.79079
ieILC1-2	MRPS21	0.403564	1.49715	0.304037	1.32735	0.184393	1.49715	0.667936	0.825028	2.71683
ieILC1-2	MRPS34	0.340542	1.40571	0.37811	0.900641	0.367779	1.40571	0.711385	0.669958	2.94947
ieILC1-2	MRPS6	0.488417	1.62973	0.416121	1.17374	0.2405	1.62973	0.613597	0.720964	3.684
ieILC1-2	MX1	0.0720343	1.07469	0.155114	0.464396	0.642364	1.07469	0.930499	0.792959	1.45652
ieILC1-2	MYL12B	0.760692	2.13976	0.320781	2.37138	0.017722	2.13976	0.467343	1.14108	4.01248
ieILC1-2	MYL6	0.24846	1.28205	0.337313	0.736586	0.461374	1.28205	0.780001	0.661886	2.48329
ieILC1-2	NASP	-0.392831	0.675143	0.389248	-1.0092	0.312876	0.675143	1.48117	0.314823	1.44785
ieILC1-2	NDFIP2	0.657909	1.93075	0.278015	2.36645	0.0179594	1.93075	0.517933	1.11964	3.32945
ieILC1-2	NDUFA6	0.201274	1.22296	0.406648	0.494958	0.62063	1.22296	0.817689	0.551153	2.71364
ieILC1-2	NDUFAB1	0.607782	1.83635	0.401823	1.51256	0.130392	1.83635	0.544558	0.835456	4.03635
ieILC1-2	NDUFS7	-0.399218	0.670844	0.349584	-1.14198	0.253461	0.670844	1.49066	0.338108	1.33103
ieILC1-2	NDUFS8	0.598199	1.81884	0.298412	2.00461	0.0450051	1.81884	0.549801	1.01341	3.2644
ieILC1-2	NHP2	0.4001	1.49197	0.358267	1.11677	0.264094	1.49197	0.670253	0.739272	3.01106
ieILC1-2	NOP10	0.751918	2.12107	0.354183	2.12297	0.0337566	2.12107	0.471461	1.05943	4.24654
ieILC1-2	NSMCE1	0.684814	1.9834	0.339822	2.01521	0.0438822	1.9834	0.504184	1.01895	3.86072
ieILC1-2	NT5C3A	0.370439	1.44837	0.349462	1.06003	0.289133	1.44837	0.690431	0.730158	2.87305
ieILC1-2	NUDC	0.448163	1.56543	0.407521	1.09973	0.271449	1.56543	0.638801	0.704292	3.4795
ieILC1-2	NUDT5	0.472292	1.60367	0.447519	1.05536	0.291262	1.60367	0.623571	0.667091	3.85516
ieILC1-2	OAS1	0.108424	1.11452	0.188889	0.574011	0.56596	1.11452	0.897247	0.769672	1.61388
ieILC1-2	PA2G4	0.797234	2.21939	0.460043	1.73296	0.0831036	2.21939	0.450574	0.900834	5.46794
ieILC1-2	PCID2	1.24108	3.45934	0.332823	3.72894	0.000192283	3.45934	0.289073	1.80175	6.6419
ieILC1-2	PCMT1	1.82034	6.17397	0.550224	3.30836	0.000938435	6.17397	0.16197	2.09997	18.1517
ieILC1-2	PDCD10	1.17057	3.22383	0.414821	2.82187	0.00477443	3.22383	0.31019	1.4298	7.26889
ieILC1-2	PFDN2	0.560623	1.75176	0.370349	1.51377	0.130084	1.75176	0.570853	0.847684	3.62007
ieILC1-2	PHPT1	0.0723515	1.07503	0.265085	0.272937	0.784902	1.07503	0.930204	0.639412	1.80743
ieILC1-2	PIM1	-0.0852982	0.918238	0.279051	-0.305673	0.759854	0.918238	1.08904	0.531407	1.58666
ieILC1-2	PLEKHF1	-0.056312	0.945244	0.26479	-0.212667	0.831587	0.945244	1.05793	0.562541	1.5883
ieILC1-2	POLR2E	-0.03808	0.962636	0.49001	-0.0777126	0.938057	0.962636	1.03881	0.368438	2.51512
ieILC1-2	POMP	1.48647	4.42145	0.383347	3.8776	0.000105491	4.42145	0.22617	2.08574	9.37284
ieILC1-2	PRDX5	0.507994	1.66195	0.312025	1.62806	0.103513	1.66195	0.601702	0.901619	3.06348
ieILC1-2	PRDX6	1.31432	3.72222	0.415171	3.16573	0.00154694	3.72222	0.268657	1.64971	8.3984
ieILC1-2	PRELID1	0.23152	1.26051	0.349172	0.663052	0.507297	1.26051	0.793327	0.635816	2.49899
ieILC1-2	PRNP	0.540351	1.71661	0.266649	2.02645	0.042719	1.71661	0.582544	1.01789	2.89497
ieILC1-2	PSMA1	1.61568	5.03128	0.48103	3.35878	0.00078286	5.03128	0.198756	1.95986	12.9161
ieILC1-2	PSMA4	0.713852	2.04184	0.42626	1.67469	0.093996	2.04184	0.489754	0.8855	4.7082
ieILC1-2	PSMB1	0.735937	2.08744	0.37644	1.95499	0.0505843	2.08744	0.479056	0.998129	4.36556
ieILC1-2	PSMB2	0.881076	2.4135	0.537325	1.63975	0.101058	2.4135	0.414337	0.841928	6.9186
ieILC1-2	PSMB3	0.630712	1.87895	0.351361	1.79505	0.0726452	1.87895	0.532212	0.943704	3.74106
ieILC1-2	PSME2	0.239233	1.27027	0.268744	0.890188	0.373365	1.27027	0.787231	0.750139	2.15106
ieILC1-2	PTMA	-0.555545	0.57376	0.443144	-1.25364	0.209971	0.57376	1.74289	0.240727	1.36752
ieILC1-2	PTPN7	-0.47842	0.619762	0.157763	-3.03252	0.00242523	0.619762	1.61352	0.454921	0.844332
ieILC1-2	RAB11A	0.373498	1.45281	0.440419	0.848052	0.396409	1.45281	0.688322	0.612806	3.44424
ieILC1-2	RAN	1.43031	4.18	0.499975	2.86077	0.00422619	4.18	0.239234	1.56891	11.1367
ieILC1-2	RANBP1	0.713694	2.04152	0.366222	1.9488	0.0513192	2.04152	0.489832	0.99592	4.18487
ieILC1-2	RAP1A	0.363252	1.438	0.501376	0.72451	0.468752	1.438	0.695411	0.538253	3.84176
ieILC1-2	RBCK1	0.546939	1.72796	0.407125	1.34342	0.179137	1.72796	0.578718	0.778014	3.83776
ieILC1-2	RGS16	0.122231	1.13001	0.202962	0.602237	0.547017	1.13001	0.884944	0.759142	1.68208
ieILC1-2	RHEB	0.599687	1.82155	0.503268	1.19158	0.233424	1.82155	0.548984	0.679294	4.88454
ieILC1-2	RNF181	0.779959	2.18138	0.359197	2.17139	0.0299015	2.18138	0.458425	1.0789	4.41043
ieILC1-2	ROMO1	0.434748	1.54457	0.243509	1.78535	0.0742051	1.54457	0.647428	0.95837	2.48934
ieILC1-2	RPA3	0.856724	2.35543	0.350979	2.44096	0.0146484	2.35543	0.424551	1.18391	4.68624
ieILC1-2	RPS15	-0.117899	0.888786	0.295344	-0.399191	0.689753	0.888786	1.12513	0.498195	1.5856
ieILC1-2	RPS19	0.174643	1.19082	0.288058	0.606278	0.54433	1.19082	0.839757	0.677097	2.09432
ieILC1-2	RPS27L	0.074614	1.07747	0.388321	0.192145	0.847628	1.07747	0.928102	0.503344	2.30645
ieILC1-2	RTF1	-0.617148	0.539481	0.601543	-1.02594	0.304919	0.539481	1.85363	0.165936	1.75392
ieILC1-2	RTRAF	0.779599	2.1806	0.438796	1.77668	0.0756214	2.1806	0.45859	0.922724	5.15323
ieILC1-2	SAMD9	0.10307	1.10857	0.169056	0.609678	0.542075	1.10857	0.902064	0.795906	1.54406
ieILC1-2	SAT1	-0.263688	0.768213	0.298335	-0.883864	0.37677	0.768213	1.30172	0.428093	1.37856
ieILC1-2	SDCBP	0.891757	2.43941	0.468101	1.90505	0.0567731	2.43941	0.409935	0.974624	6.10566
ieILC1-2	SEC11A	2.32609	10.2378	0.56203	4.13872	3.49243e-05	10.2378	0.097677	3.40256	30.8041
ieILC1-2	SEPT2	0.384013	1.46816	0.515087	0.745531	0.455951	1.46816	0.681123	0.534973	4.02919
ieILC1-2	SIVA1	0.26304	1.30088	0.347683	0.756552	0.449318	1.30088	0.768711	0.658095	2.57149
ieILC1-2	SLC16A3	0.676776	1.96752	0.293401	2.30666	0.0210739	1.96752	0.508253	1.10707	3.49674
ieILC1-2	SLC25A39	1.10502	3.01929	0.397724	2.77836	0.0054634	3.01929	0.331204	1.38472	6.58337
ieILC1-2	SLIRP	0.493272	1.63767	0.270522	1.82341	0.0682418	1.63767	0.610625	0.963732	2.78288
ieILC1-2	SNRPB	0.258247	1.29466	0.40032	0.6451	0.518863	1.29466	0.772405	0.590747	2.83732
ieILC1-2	SNRPB2	0.778997	2.17929	0.419314	1.85779	0.063199	2.17929	0.458866	0.958061	4.95718
ieILC1-2	SNRPD1	0.0398688	1.04067	0.374813	0.10637	0.915289	1.04067	0.960916	0.499199	2.16948
ieILC1-2	SNRPD3	0.360928	1.43466	0.458639	0.786954	0.431309	1.43466	0.697029	0.583922	3.52487
ieILC1-2	SNX6	1.13518	3.11174	0.441568	2.57079	0.0101466	3.11174	0.321364	1.3096	7.39378
ieILC1-2	SP110	0.129625	1.1384	0.229078	0.565854	0.571493	1.1384	0.878425	0.726614	1.78356
ieILC1-2	SPRY1	-0.256512	0.773745	0.258494	-0.992333	0.321035	0.773745	1.29241	0.466195	1.28419
ieILC1-2	SRGN	-0.0980991	0.906559	0.205853	-0.476549	0.633684	0.906559	1.10307	0.605583	1.35712
ieILC1-2	SRSF10	-0.708068	0.492595	0.666612	-1.06219	0.28815	0.492595	2.03007	0.133373	1.81933
ieILC1-2	SRSF3	0.0996535	1.10479	0.639566	0.155814	0.876179	1.10479	0.905151	0.315413	3.86971
ieILC1-2	STARD3NL	0.714839	2.04386	0.308543	2.31682	0.0205136	2.04386	0.489271	1.1164	3.74182
ieILC1-2	STMN1	-0.0100335	0.990017	0.286242	-0.0350524	0.972038	0.990017	1.01008	0.564928	1.73497
ieILC1-2	SUMO2	1.01757	2.76646	0.585993	1.73648	0.0824782	2.76646	0.361473	0.877255	8.72412
ieILC1-2	SUSD3	-0.296585	0.743353	0.175404	-1.69087	0.0908621	0.743353	1.34526	0.527097	1.04833
ieILC1-2	SYNGR2	-0.0644338	0.937598	0.368253	-0.174971	0.861102	0.937598	1.06656	0.455574	1.92963
ieILC1-2	TCIRG1	0.264649	1.30297	0.317744	0.832899	0.404902	1.30297	0.767475	0.69899	2.42885
ieILC1-2	TIMM8B	0.519821	1.68173	0.303543	1.71252	0.0868017	1.68173	0.594627	0.92764	3.04882
ieILC1-2	TNFRSF18	-0.491028	0.611997	0.166308	-2.95252	0.00315195	0.611997	1.63399	0.441761	0.847835
ieILC1-2	TRABD	0.0438516	1.04483	0.397825	0.110229	0.912228	1.04483	0.957096	0.479088	2.27863
ieILC1-2	TRIM22	-0.169526	0.844065	0.168628	-1.00533	0.31474	0.844065	1.18474	0.606512	1.17466
ieILC1-2	TRMT112	0.879373	2.40939	0.358959	2.44978	0.0142942	2.40939	0.415043	1.19223	4.86916
ieILC1-2	TSPAN14	0.5929	1.80923	0.522701	1.1343	0.256668	1.80923	0.552722	0.649486	5.03984
ieILC1-2	TSPO	-0.401823	0.669099	0.367987	-1.09195	0.274856	0.669099	1.49455	0.325282	1.37633
ieILC1-2	TSTD1	0.0593521	1.06115	0.202981	0.292402	0.769979	1.06115	0.942375	0.712851	1.57962
ieILC1-2	TUBA1B	0.842815	2.3229	0.468703	1.79818	0.0721478	2.3229	0.430497	0.926977	5.82091
ieILC1-2	TUBB	0.328139	1.38838	0.495686	0.661991	0.507977	1.38838	0.720263	0.52551	3.66807
ieILC1-2	TWF2	-0.0222746	0.977972	0.471945	-0.0471975	0.962356	0.977972	1.02252	0.387799	2.4663
ieILC1-2	TXNDC17	0.505385	1.65762	0.261935	1.92943	0.053678	1.65762	0.603273	0.992033	2.76978
ieILC1-2	UBALD2	-0.125798	0.881793	0.369258	-0.340677	0.733347	0.881793	1.13405	0.427616	1.81836
ieILC1-2	UBE2L3	0.831978	2.29786	0.550991	1.50997	0.131052	2.29786	0.435187	0.780403	6.76594
ieILC1-2	UBL5	0.0595629	1.06137	0.352764	0.168846	0.865918	1.06137	0.942176	0.531611	2.11905
ieILC1-2	UQCRQ	0.228781	1.25707	0.296887	0.770598	0.440945	1.25707	0.795503	0.702501	2.24941
ieILC1-2	VAMP8	0.208401	1.23171	0.350007	0.595421	0.551562	1.23171	0.811881	0.620271	2.44587
ieILC1-2	VAPA	0.868291	2.38284	0.483675	1.79519	0.0726228	2.38284	0.419668	0.923398	6.14893
ieILC1-2	ZC3H15	0.525418	1.69117	0.421887	1.2454	0.212984	1.69117	0.591308	0.739734	3.86631
ieILC1-2	ZFAND6	0.67777	1.96948	0.576458	1.17575	0.239695	1.96948	0.507748	0.636311	6.09584
ieILC1-2	ZFP36L1	-0.544418	0.580179	0.360873	-1.50861	0.131398	0.580179	1.72361	0.286013	1.1769
ieILC1-NK-int	AREG	0.452997	1.57302	0.123475	3.66873	0.000243755	1.57302	0.63572	1.2349	2.00371
ieILC1-NK-int	ATF4	0.18762	1.20638	0.453119	0.414064	0.678827	1.20638	0.82893	0.496349	2.93209
ieILC1-NK-int	BHLHE40	-0.0993836	0.905395	0.285656	-0.347914	0.727905	0.905395	1.10449	0.517235	1.58485
ieILC1-NK-int	C6orf48	0.177949	1.19476	0.291181	0.61113	0.541113	1.19476	0.836985	0.675195	2.11415
ieILC1-NK-int	CCNL1	-0.403471	0.667997	0.311768	-1.29414	0.195618	0.667997	1.49701	0.362574	1.2307
ieILC1-NK-int	DUSP2	-0.218145	0.804009	0.192723	-1.13191	0.257673	0.804009	1.24377	0.551081	1.17302
ieILC1-NK-int	EEF1A1	0.502393	1.65267	0.476752	1.05378	0.291982	1.65267	0.605081	0.649194	4.20725
ieILC1-NK-int	EEF1B2	0.139229	1.14939	0.390707	0.356352	0.721577	1.14939	0.870029	0.534436	2.47194
ieILC1-NK-int	EIF3E	1.09737	2.99626	0.44542	2.46366	0.0137525	2.99626	0.333749	1.25152	7.17336
ieILC1-NK-int	FXYD5	0.574303	1.77589	0.21731	2.64278	0.00822286	1.77589	0.563097	1.15996	2.71889
ieILC1-NK-int	IER2	-0.574504	0.562984	0.318714	-1.80257	0.0714565	0.562984	1.77625	0.301444	1.05144
ieILC1-NK-int	IFITM3	0.242554	1.2745	0.222413	1.09056	0.275468	1.2745	0.784621	0.824179	1.97087
ieILC1-NK-int	IL7R	0.0108778	1.01094	0.12862	0.0845732	0.932601	1.01094	0.989181	0.785675	1.30078
ieILC1-NK-int	MAFF	0.496986	1.64376	0.321218	1.5472	0.121816	1.64376	0.608361	0.875825	3.08503
ieILC1-NK-int	NFKBIA	-0.22019	0.802367	0.333748	-0.659747	0.509416	0.802367	1.24631	0.417144	1.54333
ieILC1-NK-int	NOP53	-0.289239	0.748833	0.348778	-0.829293	0.406939	0.748833	1.33541	0.378011	1.48342
ieILC1-NK-int	PABPC1	0.452107	1.57162	0.431736	1.04719	0.295014	1.57162	0.636286	0.674301	3.66304
ieILC1-NK-int	PIK3IP1	-0.555423	0.573829	0.264244	-2.10194	0.0355589	0.573829	1.74268	0.341868	0.96318
ieILC1-NK-int	PIK3R1	-0.285312	0.75178	0.213086	-1.33895	0.180586	0.75178	1.33018	0.495122	1.14148
ieILC1-NK-int	PPP1R2	0.573695	1.77481	0.478888	1.19797	0.230928	1.77481	0.56344	0.69426	4.53715
ieILC1-NK-int	REL	-0.169826	0.843811	0.184643	-0.919755	0.357701	0.843811	1.1851	0.587594	1.21175
ieILC1-NK-int	RPL10	0.369559	1.4471	0.37917	0.974653	0.329732	1.4471	0.691039	0.688252	3.04262
ieILC1-NK-int	RPL10A	0.655744	1.92658	0.410196	1.59861	0.109907	1.92658	0.519056	0.862237	4.30473
ieILC1-NK-int	RPL11	0.341558	1.40714	0.336362	1.01545	0.309893	1.40714	0.710662	0.727821	2.7205
ieILC1-NK-int	RPL12	0.808434	2.24439	0.329299	2.45502	0.0140878	2.24439	0.445555	1.17706	4.27955
ieILC1-NK-int	RPL13	0.448773	1.56639	0.284274	1.57866	0.114413	1.56639	0.638411	0.897274	2.73447
ieILC1-NK-int	RPL13A	0.189752	1.20895	0.327483	0.579426	0.562302	1.20895	0.827164	0.636289	2.297
ieILC1-NK-int	RPL14	0.130563	1.13947	0.328594	0.397339	0.691117	1.13947	0.877601	0.598416	2.16971
ieILC1-NK-int	RPL17	0.505044	1.65706	0.323789	1.55979	0.118809	1.65706	0.603479	0.878472	3.1257
ieILC1-NK-int	RPL18	0.274225	1.31551	0.312332	0.877993	0.379947	1.31551	0.760161	0.713242	2.42634
ieILC1-NK-int	RPL18A	0.185542	1.20387	0.31775	0.583926	0.55927	1.20387	0.830654	0.645819	2.24414
ieILC1-NK-int	RPL19	0.676913	1.96779	0.351392	1.92638	0.0540574	1.96779	0.508183	0.988267	3.91819
ieILC1-NK-int	RPL22	0.450353	1.56887	0.421445	1.06859	0.285253	1.56887	0.637403	0.686833	3.58361
ieILC1-NK-int	RPL22L1	0.525157	1.69072	0.218576	2.40263	0.0162777	1.69072	0.591462	1.10159	2.59493
ieILC1-NK-int	RPL23A	0.465334	1.59255	0.337382	1.37925	0.167818	1.59255	0.627925	0.822076	3.08512
ieILC1-NK-int	RPL24	0.273571	1.31465	0.333517	0.820261	0.412068	1.31465	0.760659	0.683786	2.52755
ieILC1-NK-int	RPL26	0.495013	1.64052	0.317553	1.55883	0.119036	1.64052	0.609563	0.880399	3.05692
ieILC1-NK-int	RPL27	0.684705	1.98319	0.344497	1.98755	0.0468614	1.98319	0.504239	1.00955	3.89583
ieILC1-NK-int	RPL27A	0.332709	1.39474	0.286863	1.15982	0.246124	1.39474	0.716979	0.794905	2.44721
ieILC1-NK-int	RPL29	0.23088	1.25971	0.292099	0.790417	0.429284	1.25971	0.793835	0.710615	2.23309
ieILC1-NK-int	RPL30	0.508496	1.66279	0.357213	1.42351	0.154589	1.66279	0.6014	0.825612	3.34886
ieILC1-NK-int	RPL31	0.634154	1.88543	0.330869	1.91663	0.0552845	1.88543	0.530384	0.985766	3.60617
ieILC1-NK-int	RPL32	0.164428	1.17872	0.309246	0.531708	0.594928	1.17872	0.848378	0.642954	2.16093
ieILC1-NK-int	RPL34	0.34626	1.41377	0.303389	1.14131	0.253741	1.41377	0.707328	0.780071	2.56226
ieILC1-NK-int	RPL35	0.396858	1.48714	0.255624	1.55251	0.120541	1.48714	0.67243	0.901085	2.45437
ieILC1-NK-int	RPL35A	0.698391	2.01051	0.344888	2.02498	0.0428698	2.01051	0.497385	1.02268	3.95254
ieILC1-NK-int	RPL36	0.138065	1.14805	0.264117	0.522744	0.601153	1.14805	0.871042	0.684139	1.92654
ieILC1-NK-int	RPL36A	0.630867	1.87924	0.298455	2.11378	0.0345341	1.87924	0.53213	1.04698	3.37308
ieILC1-NK-int	RPL37	0.508755	1.66322	0.290278	1.75265	0.079662	1.66322	0.601243	0.941597	2.93788
ieILC1-NK-int	RPL37A	0.376575	1.45728	0.291701	1.29096	0.196717	1.45728	0.686208	0.822713	2.58131
ieILC1-NK-int	RPL38	0.545357	1.72522	0.273704	1.99251	0.0463154	1.72522	0.579635	1.00895	2.95001
ieILC1-NK-int	RPL39	0.239284	1.27034	0.205132	1.16649	0.243416	1.27034	0.787191	0.84979	1.89901
ieILC1-NK-int	RPL4	0.616038	1.85158	0.373308	1.65021	0.0988992	1.85158	0.54008	0.890803	3.8486
ieILC1-NK-int	RPL41	0.4698	1.59967	0.334567	1.4042	0.160258	1.59967	0.625127	0.830324	3.08188
ieILC1-NK-int	RPL5	0.515227	1.67402	0.416982	1.23561	0.216603	1.67402	0.597365	0.739307	3.79049
ieILC1-NK-int	RPL6	0.666166	1.94676	0.439077	1.5172	0.129217	1.94676	0.513674	0.823321	4.60316
ieILC1-NK-int	RPL7A	0.415907	1.51574	0.32776	1.26894	0.204464	1.51574	0.659742	0.797326	2.88148
ieILC1-NK-int	RPL8	0.418935	1.52034	0.288474	1.45224	0.146434	1.52034	0.657747	0.863756	2.67603
ieILC1-NK-int	RPL9	0.336524	1.40007	0.174587	1.92754	0.0539122	1.40007	0.714248	0.994355	1.97133
ieILC1-NK-int	RPLP0	0.369785	1.44742	0.379972	0.973189	0.330459	1.44742	0.690883	0.687325	3.0481
ieILC1-NK-int	RPLP2	0.210362	1.23413	0.276839	0.759872	0.447331	1.23413	0.810291	0.71732	2.12327
ieILC1-NK-int	RPS10	0.346866	1.41463	0.28687	1.20914	0.226608	1.41463	0.7069	0.806229	2.48214
ieILC1-NK-int	RPS12	0.436284	1.54695	0.304821	1.43128	0.152351	1.54695	0.646434	0.85116	2.81151
ieILC1-NK-int	RPS13	0.482244	1.6197	0.341876	1.41058	0.158368	1.6197	0.617396	0.828763	3.16549
ieILC1-NK-int	RPS14	0.389566	1.47634	0.322274	1.20881	0.226738	1.47634	0.677351	0.784994	2.77656
ieILC1-NK-int	RPS15A	0.502062	1.65212	0.350076	1.43415	0.151529	1.65212	0.605281	0.831874	3.28116
ieILC1-NK-int	RPS16	0.462363	1.58782	0.326467	1.41626	0.156699	1.58782	0.629794	0.83736	3.01086
ieILC1-NK-int	RPS17	0.741394	2.09886	0.32853	2.2567	0.0240266	2.09886	0.476449	1.1024	3.99603
ieILC1-NK-int	RPS18	0.36453	1.43984	0.332212	1.09728	0.272518	1.43984	0.694523	0.750818	2.76117
ieILC1-NK-int	RPS2	0.308599	1.36152	0.324137	0.952063	0.341065	1.36152	0.734475	0.721302	2.56997
ieILC1-NK-int	RPS20	0.164729	1.17907	0.329854	0.499399	0.617499	1.17907	0.848124	0.617687	2.25068
ieILC1-NK-int	RPS21	0.359077	1.43201	0.280321	1.28095	0.200212	1.43201	0.698321	0.826676	2.48059
ieILC1-NK-int	RPS23	0.334168	1.39678	0.367689	0.908834	0.363438	1.39678	0.715934	0.679438	2.87147
ieILC1-NK-int	RPS24	0.483095	1.62108	0.310825	1.55424	0.120128	1.62108	0.616871	0.881518	2.98112
ieILC1-NK-int	RPS25	0.627762	1.87341	0.349319	1.7971	0.0723193	1.87341	0.533785	0.944698	3.71513
ieILC1-NK-int	RPS27	-0.0159863	0.984141	0.257837	-0.0620015	0.950562	0.984141	1.01611	0.593725	1.63128
ieILC1-NK-int	RPS27A	0.49309	1.63737	0.335133	1.47133	0.141203	1.63737	0.610736	0.848947	3.158
ieILC1-NK-int	RPS28	-0.132817	0.875625	0.0832613	-1.59518	0.110671	0.875625	1.14204	0.743783	1.03084
ieILC1-NK-int	RPS29	0.437913	1.54947	0.263953	1.65905	0.0971051	1.54947	0.645382	0.923646	2.59932
ieILC1-NK-int	RPS3	0.4926	1.63657	0.287945	1.71074	0.0871283	1.63657	0.611036	0.930753	2.87762
ieILC1-NK-int	RPS3A	0.334219	1.39685	0.345841	0.966394	0.333847	1.39685	0.715897	0.709201	2.75125
ieILC1-NK-int	RPS4X	0.59524	1.81347	0.328546	1.81174	0.0700262	1.81347	0.55143	0.952469	3.45277
ieILC1-NK-int	RPS5	0.46191	1.5871	0.329818	1.4005	0.161364	1.5871	0.630079	0.831501	3.02933
ieILC1-NK-int	RPS6	0.577881	1.78226	0.2814	2.0536	0.0400149	1.78226	0.561086	1.0267	3.09385
ieILC1-NK-int	RPS7	0.526936	1.69374	0.393346	1.33963	0.180367	1.69374	0.590411	0.783481	3.66153
ieILC1-NK-int	RPS8	0.413933	1.51276	0.34019	1.21677	0.223691	1.51276	0.661045	0.776603	2.94672
ieILC1-NK-int	RPSA	0.083035	1.08658	0.324187	0.256133	0.797848	1.08658	0.920319	0.57559	2.05121
ieILC1-NK-int	RSL1D1	1.46292	4.31856	0.548459	2.66733	0.00764562	4.31856	0.231559	1.47397	12.6529
ieILC1-NK-int	SELL	-0.353452	0.70226	0.136556	-2.58834	0.00964406	0.70226	1.42397	0.537355	0.917771
ieILC1-NK-int	SLC38A2	0.518234	1.67906	0.326366	1.58789	0.112311	1.67906	0.595571	0.885651	3.18324
ieILC1-NK-int	SNHG7	0.258647	1.29518	0.233925	1.10568	0.268865	1.29518	0.772096	0.818863	2.04855
ieILC1-NK-int	SNHG8	0.281667	1.32534	0.266741	1.05596	0.290988	1.32534	0.754525	0.785735	2.23551
ieILC1-NK-int	SPOCK2	-0.61888	0.538547	0.155677	-3.97541	7.0259e-05	0.538547	1.85685	0.396927	0.730695
ieILC1-NK-int	TAGLN2	0.433175	1.54215	0.487363	0.888814	0.374103	1.54215	0.648447	0.593309	4.00839
ieILC1-NK-int	TMEM123	0.154843	1.16747	0.254678	0.607994	0.543191	1.16747	0.85655	0.708704	1.92322
ieILC1-NK-int	TPT1	0.845193	2.32843	0.381877	2.21326	0.0268797	2.32843	0.429474	1.10156	4.92172
ieILC1-NK-int	USP15	0.099494	1.10461	0.491191	0.202557	0.839482	1.10461	0.905295	0.4218	2.89276
ieILC1-NK-int	XCL1	-0.228172	0.795987	0.166812	-1.36784	0.171362	0.795987	1.2563	0.574005	1.10382
ieILC1-NK-int	XCL2	-0.492319	0.611207	0.186645	-2.63773	0.00834636	0.611207	1.63611	0.423951	0.881173
ieILC1-NK-int	YPEL5	0.608043	1.83683	0.517264	1.1755	0.239795	1.83683	0.544415	0.66646	5.0625
ieILC1-NK-int	ZFAS1	0.569945	1.76817	0.277755	2.05197	0.0401729	1.76817	0.565557	1.02588	3.04754
NK	ABHD17A	-0.533405	0.586604	0.415055	-1.28514	0.198742	0.586604	1.70473	0.260046	1.32325
NK	ADD3	-0.394979	0.673694	0.232129	-1.70155	0.0888402	0.673694	1.48435	0.427439	1.06182
NK	ADGRG1	1.17169	3.22745	0.345806	3.38829	0.000703303	3.22745	0.309842	1.63873	6.35639
NK	AES	-0.805584	0.446827	0.434105	-1.85574	0.0634912	0.446827	2.238	0.190822	1.04629
NK	AGTRAP	0.535304	1.70797	0.281959	1.89852	0.0576282	1.70797	0.585491	0.982823	2.96814
NK	AHNAK	0.158535	1.17179	0.274271	0.578024	0.563248	1.17179	0.853393	0.684527	2.00591
NK	AKNA	-0.923661	0.397063	0.252378	-3.65984	0.000252375	0.397063	2.51849	0.242122	0.651153
NK	AKR1C3	0.240403	1.27176	0.0982759	2.44621	0.0144368	1.27176	0.786311	1.04895	1.54191
NK	ANXA1	-0.0405104	0.960299	0.186723	-0.216955	0.828243	0.960299	1.04134	0.66599	1.38467
NK	ANXA6	-0.341194	0.710921	0.211305	-1.6147	0.106376	0.710921	1.40663	0.469849	1.07568
NK	AOAH	-0.120324	0.886633	0.141264	-0.851764	0.394345	0.886633	1.12786	0.672202	1.16947
NK	APMAP	0.449222	1.56709	0.369318	1.21636	0.223849	1.56709	0.638124	0.759855	3.2319
NK	ARHGDIB	-0.351407	0.703698	0.257239	-1.36607	0.171917	0.703698	1.42106	0.425034	1.16506
NK	ARL4C	0.260273	1.29728	0.241505	1.07771	0.281161	1.29728	0.770841	0.808102	2.08259
NK	ARL6IP1	0.691793	1.99729	0.491064	1.40876	0.158905	1.99729	0.500678	0.762864	5.22921
NK	ARL6IP4	0.0792442	1.08247	0.372277	0.212864	0.831433	1.08247	0.923814	0.521835	2.24542
NK	ARPC2	0.693295	2.0003	0.510298	1.35861	0.174271	2.0003	0.499926	0.735746	5.43827
NK	ARPC4	0.449668	1.56779	0.493237	0.911666	0.361944	1.56779	0.63784	0.596271	4.12223
NK	ARPC5L	0.564245	1.75812	0.348129	1.62079	0.105062	1.75812	0.56879	0.888629	3.47837
NK	ARRB2	-0.513343	0.598492	0.427675	-1.20031	0.230019	0.598492	1.67087	0.258834	1.38387
NK	ASCL2	-0.117318	0.889302	0.145525	-0.806172	0.420144	0.889302	1.12448	0.668619	1.18282
NK	ATM	-0.418095	0.6583	0.278515	-1.50116	0.133314	0.6583	1.51906	0.381375	1.13631
NK	B2M	0.355987	1.42759	0.277377	1.2834	0.19935	1.42759	0.700482	0.828895	2.45871
NK	BCAP31	1.33494	3.79979	0.375433	3.55575	0.000376907	3.79979	0.263173	1.8205	7.931
NK	BIN2	-0.380751	0.683348	0.165243	-2.30419	0.0212118	0.683348	1.46338	0.494296	0.944706
NK	BSG	0.730511	2.07614	0.397002	1.84007	0.065758	2.07614	0.481663	0.953517	4.52049
NK	BTN3A2	0.0429429	1.04388	0.212674	0.201919	0.83998	1.04388	0.957966	0.688052	1.58372
NK	C12orf75	-0.0949924	0.90938	0.202387	-0.469361	0.638812	0.90938	1.09965	0.611608	1.35213
NK	C1orf162	-0.203556	0.815824	0.217341	-0.936575	0.348977	0.815824	1.22575	0.532838	1.2491
NK	C1orf21	-0.257623	0.772887	0.291082	-0.885053	0.376128	0.772887	1.29385	0.436864	1.36737
NK	C1orf56	0.250343	1.28447	0.303515	0.82481	0.409479	1.28447	0.778534	0.708549	2.32849
NK	C9orf78	0.392832	1.48117	0.556514	0.70588	0.480263	1.48117	0.675142	0.497622	4.40869
NK	CALM1	0.753646	2.12473	0.445081	1.69328	0.0904022	2.12473	0.470648	0.888078	5.08344
NK	CAP1	0.416225	1.51623	0.425483	0.978241	0.327955	1.51623	0.659532	0.658555	3.49089
NK	CAPNS1	0.344927	1.41189	0.46174	0.747016	0.455054	1.41189	0.708272	0.571171	3.49007
NK	CAPZB	0.492426	1.63628	0.650437	0.75707	0.449008	1.63628	0.611142	0.457304	5.85479
NK	CAST	0.138295	1.14831	0.410667	0.336757	0.7363	1.14831	0.870842	0.513452	2.56816
NK	CCND3	0.172333	1.18807	0.354977	0.485478	0.627337	1.18807	0.841699	0.592498	2.38232
NK	CD160	-0.476635	0.620869	0.224261	-2.12535	0.0335571	0.620869	1.61064	0.400045	0.963589
NK	CD247	-0.407555	0.665275	0.157174	-2.59301	0.00951397	0.665275	1.50314	0.488893	0.905291
NK	CD300A	-0.0465027	0.954562	0.20124	-0.231081	0.817252	0.954562	1.0476	0.64344	1.41612
NK	CD37	-0.389372	0.677482	0.164318	-2.36962	0.0178062	0.677482	1.47605	0.490942	0.934901
NK	CD47	0.0199077	1.02011	0.315607	0.0630776	0.949705	1.02011	0.980289	0.549542	1.89361
NK	CD53	-0.266507	0.76605	0.166801	-1.59776	0.110097	0.76605	1.3054	0.552429	1.06228
NK	CD99	-0.231938	0.792996	0.288731	-0.803299	0.421802	0.792996	1.26104	0.4503	1.39649
NK	CDC42	0.729126	2.07327	0.590333	1.23511	0.21679	2.07327	0.48233	0.651873	6.59398
NK	CDC42SE1	0.0711977	1.07379	0.639965	0.111252	0.911416	1.07379	0.931278	0.306324	3.76409
NK	CDKN2D	-0.704676	0.494269	0.347018	-2.03066	0.0422893	0.494269	2.02319	0.250369	0.975765
NK	CEP78	-0.307855	0.735022	0.353154	-0.871729	0.383356	0.735022	1.3605	0.36787	1.46861
NK	CFL1	0.843073	2.3235	0.423308	1.99163	0.0464118	2.3235	0.430386	1.01349	5.32675
NK	CHST2	-0.169589	0.844011	0.16278	-1.04183	0.297491	0.844011	1.18482	0.613464	1.1612
NK	CIRBP	-0.681729	0.505742	0.388437	-1.75506	0.0792498	0.505742	1.97729	0.236206	1.08285
NK	CLIC3	-0.00686509	0.993158	0.121166	-0.0566584	0.954817	0.993158	1.00689	0.783216	1.25938
NK	CMC1	0.366831	1.44315	0.374128	0.980495	0.326842	1.44315	0.692927	0.693193	3.00449
NK	COX8A	0.74606	2.10868	0.386004	1.93278	0.0532635	2.10868	0.474231	0.989561	4.49342
NK	CST7	-0.544842	0.579934	0.1812	-3.00686	0.00263964	0.579934	1.72434	0.406575	0.82721
NK	CTDSP1	-0.307137	0.73555	0.552261	-0.556145	0.578112	0.73555	1.35953	0.249188	2.17119
NK	CTSS	-0.251086	0.777956	0.172862	-1.45252	0.146356	0.777956	1.28542	0.554389	1.09168
NK	CXXC5	-0.0936779	0.910576	0.214451	-0.436827	0.662237	0.910576	1.09821	0.598102	1.3863
NK	CYBA	0.427119	1.53284	0.275023	1.55303	0.120416	1.53284	0.652386	0.894119	2.62782
NK	CYTH1	-1.30502	0.271166	0.452438	-2.88442	0.00392133	0.271166	3.68777	0.111717	0.658191
NK	DAZAP2	0.395037	1.48444	0.64722	0.610359	0.541624	1.48444	0.673655	0.417491	5.2781
NK	DBI	-0.176419	0.838267	0.328407	-0.537196	0.591133	0.838267	1.19294	0.440395	1.59559
NK	DCTN3	0.151663	1.16377	0.364123	0.416516	0.677033	1.16377	0.859278	0.570064	2.37579
NK	DDIT4	0.365626	1.44142	0.199045	1.8369	0.0662243	1.44142	0.693762	0.975803	2.1292
NK	DDX5	0.165703	1.18022	0.584749	0.283375	0.776889	1.18022	0.847297	0.375167	3.71282
NK	DDX6	-0.161164	0.851152	0.443363	-0.363504	0.716228	0.851152	1.17488	0.356957	2.02954
NK	DHRS7	0.867282	2.38043	0.30019	2.88911	0.00386333	2.38043	0.420092	1.3217	4.28724
NK	DOK2	-0.422821	0.655196	0.182519	-2.31658	0.0205266	0.655196	1.52626	0.458153	0.936984
NK	DSTN	0.786125	2.19488	0.436174	1.80232	0.0714952	2.19488	0.455607	0.93355	5.16039
NK	EFHD2	0.311173	1.36503	0.321257	0.96861	0.33274	1.36503	0.732587	0.727254	2.5621
NK	EIF1	0.901584	2.4635	0.516291	1.74627	0.0807642	2.4635	0.405926	0.89554	6.77674
NK	EIF3F	0.580007	1.78605	0.444273	1.30552	0.191716	1.78605	0.559894	0.747701	4.26638
NK	EIF3G	-0.130948	0.877264	0.448522	-0.291954	0.770322	0.877264	1.13991	0.364207	2.11306
NK	EIF3K	0.448047	1.56525	0.360432	1.24309	0.213836	1.56525	0.638874	0.772297	3.17237
NK	EMP3	0.132162	1.14129	0.227186	0.581737	0.560744	1.14129	0.876199	0.731167	1.78147
NK	EPC1	-0.267836	0.765033	0.246753	-1.08544	0.277726	0.765033	1.30713	0.471676	1.24084
NK	FAM49B	1.11615	3.05308	0.513176	2.17499	0.0296309	3.05308	0.327538	1.11666	8.34747
NK	FBXW5	-0.401865	0.669071	0.369856	-1.08654	0.277238	0.669071	1.49461	0.324079	1.38132
NK	FCGR3A	0.0467849	1.0479	0.155177	0.301493	0.763038	1.0479	0.954293	0.773092	1.42038
NK	FGFBP2	0.0122351	1.01231	0.0811075	0.15085	0.880094	1.01231	0.987839	0.863525	1.18673
NK	FGR	-0.240371	0.786336	0.19584	-1.22738	0.219678	0.786336	1.27172	0.535685	1.15427
NK	FKBP11	-0.0291539	0.971267	0.281295	-0.103642	0.917454	0.971267	1.02958	0.559628	1.68569
NK	FLNA	0.483121	1.62113	0.282613	1.70948	0.0873627	1.62113	0.616855	0.931657	2.82083
NK	FMNL1	-0.458814	0.632033	0.219762	-2.08777	0.0368183	0.632033	1.5822	0.410845	0.972303
NK	FTL	0.316898	1.37286	0.270182	1.17291	0.240834	1.37286	0.728405	0.80844	2.33134
NK	GLRX	-0.229693	0.794778	0.2652	-0.866112	0.386429	0.794778	1.25821	0.472615	1.33655
NK	GMFG	-0.484698	0.615883	0.227591	-2.12969	0.0331971	0.615883	1.62368	0.394251	0.962108
NK	GNG2	-0.291438	0.747188	0.207986	-1.40124	0.161142	0.747188	1.33835	0.497041	1.12323
NK	GPSM3	-0.348296	0.70589	0.224375	-1.5523	0.120592	0.70589	1.41665	0.454725	1.09578
NK	GRK6	-0.0602349	0.941543	0.483219	-0.124653	0.900798	0.941543	1.06209	0.365194	2.42749
NK	GTF3A	0.599377	1.82098	0.399863	1.49896	0.133885	1.82098	0.549153	0.831653	3.98722
NK	GZMH	-0.204488	0.815064	0.119364	-1.71315	0.086685	0.815064	1.2269	0.645044	1.0299
NK	GZMM	-0.532838	0.586937	0.140618	-3.78926	0.000151099	0.586937	1.70376	0.44555	0.773189
NK	H3F3A	-0.343537	0.709257	0.363072	-0.946195	0.344049	0.709257	1.40993	0.348142	1.44495
NK	HCST	-0.298312	0.74207	0.176545	-1.68972	0.091081	0.74207	1.34758	0.525012	1.04887
NK	HDDC2	0.838461	2.3128	0.365434	2.29442	0.0217661	2.3128	0.432375	1.13001	4.73366
NK	HLA-C	0.260643	1.29776	0.244871	1.06441	0.287144	1.29776	0.770556	0.803084	2.09715
NK	HLA-E	0.231462	1.26044	0.317588	0.728813	0.466116	1.26044	0.793373	0.676381	2.34884
NK	HLA-F	0.15943	1.17284	0.192634	0.827633	0.407878	1.17284	0.852629	0.804025	1.71084
NK	HMGN3	-0.39373	0.674536	0.278691	-1.41278	0.157719	0.674536	1.4825	0.390645	1.16474
NK	HMOX2	0.318754	1.37541	0.323375	0.985713	0.324274	1.37541	0.727054	0.729754	2.59233
NK	HNRNPA0	-0.189105	0.8277	0.603141	-0.313534	0.753875	0.8277	1.20817	0.253792	2.6994
NK	HNRNPDL	0.416334	1.51639	0.53539	0.777628	0.436788	1.51639	0.65946	0.530991	4.33048
NK	HOPX	-0.297167	0.74292	0.135348	-2.19558	0.0281222	0.74292	1.34604	0.569815	0.968613
NK	ICAM3	-0.816182	0.442117	0.242793	-3.36164	0.000774809	0.442117	2.26185	0.274708	0.711545
NK	IFITM1	-0.0947132	0.909634	0.189044	-0.501012	0.616363	0.909634	1.09934	0.627989	1.31759
NK	IGFBP7	0.164634	1.17896	0.282622	0.582521	0.560216	1.17896	0.848204	0.677534	2.05148
NK	IKZF1	-0.444072	0.641419	0.149719	-2.96604	0.00301665	0.641419	1.55904	0.478301	0.860168
NK	IRF1	-0.267011	0.765665	0.218287	-1.22321	0.22125	0.765665	1.30605	0.499151	1.17448
NK	ITGAL	-0.420705	0.656584	0.138621	-3.03493	0.00240595	0.656584	1.52303	0.500375	0.861558
NK	ITGB2	-0.282615	0.75381	0.167871	-1.68353	0.0922734	0.75381	1.32659	0.542463	1.0475
NK	JAK1	-0.44218	0.642634	0.384731	-1.14932	0.250422	0.642634	1.5561	0.302329	1.36599
NK	JTB	0.223211	1.25008	0.444381	0.502297	0.615458	1.25008	0.799946	0.523217	2.98674
NK	KLF2	-0.607413	0.544758	0.237887	-2.55337	0.0106685	0.544758	1.83568	0.341755	0.868347
NK	KLRB1	-0.449596	0.637886	0.148136	-3.03502	0.00240522	0.637886	1.56768	0.477144	0.852779
NK	KLRF1	-0.512555	0.598963	0.19386	-2.64394	0.00819468	0.598963	1.66955	0.409624	0.875819
NK	KRT10	0.0454679	1.04652	0.0957034	0.475092	0.634721	1.04652	0.95555	0.867528	1.26244
NK	LAMP1	1.00327	2.72719	0.307658	3.261	0.00111021	2.72719	0.366678	1.49223	4.98418
NK	LAMTOR1	0.688058	1.98985	0.346255	1.98714	0.0469068	1.98985	0.502551	1.00945	3.92241
NK	LAMTOR4	0.31242	1.36673	0.278302	1.12259	0.26161	1.36673	0.731674	0.792121	2.35816
NK	LAPTM5	-0.245329	0.782447	0.189563	-1.29419	0.195601	0.782447	1.27804	0.539633	1.13452
NK	LAT	-0.623809	0.535899	0.189411	-3.29342	0.000989779	0.535899	1.86602	0.369706	0.776802
NK	LIMD2	-0.821883	0.439603	0.238388	-3.44767	0.000565444	0.439603	2.27478	0.275514	0.701418
NK	LITAF	0.416578	1.51676	0.411173	1.01315	0.310991	1.51676	0.659299	0.677527	3.39554
NK	LRP10	0.198939	1.22011	0.419752	0.473944	0.63554	1.22011	0.8196	0.535925	2.77774
NK	LYAR	0.377171	1.45815	0.345025	1.09317	0.274318	1.45815	0.685799	0.741512	2.8674
NK	M6PR	0.746117	2.1088	0.507958	1.46886	0.141872	2.1088	0.474204	0.77922	5.70701
NK	MAF1	0.462755	1.58844	0.444432	1.04123	0.29777	1.58844	0.629547	0.664769	3.79554
NK	MAP3K8	-0.630591	0.532277	0.25733	-2.45051	0.0142652	0.532277	1.87872	0.321439	0.881409
NK	MAPK1	0.0800622	1.08335	0.488946	0.163744	0.869932	1.08335	0.923059	0.415507	2.82464
NK	MATK	-0.36362	0.695155	0.167748	-2.16766	0.0301846	0.695155	1.43853	0.500374	0.965759
NK	MED10	0.434521	1.54422	0.373459	1.1635	0.244625	1.54422	0.647575	0.742713	3.21069
NK	MGAT4A	-0.138467	0.870692	0.210304	-0.658414	0.510272	0.870692	1.14851	0.576572	1.31485
NK	MIB2	-0.0541166	0.947322	0.348287	-0.15538	0.876522	0.947322	1.05561	0.478669	1.87482
NK	MSN	0.266754	1.30572	0.316365	0.843186	0.399124	1.30572	0.765861	0.70236	2.42739
NK	MYL12A	0.735939	2.08744	0.382263	1.92521	0.0542025	2.08744	0.479055	0.986805	4.41568
NK	MYO1F	-0.447264	0.639375	0.195155	-2.29184	0.0219146	0.639375	1.56403	0.436154	0.937285
NK	MYO1G	-0.382089	0.682434	0.189987	-2.01113	0.0443114	0.682434	1.46534	0.470266	0.990326
NK	NCR3	-0.516549	0.596576	0.174577	-2.95886	0.00308778	0.596576	1.67623	0.423707	0.839974
NK	NDUFA12	0.883725	2.4199	0.448149	1.97194	0.048616	2.4199	0.413241	1.00538	5.82454
NK	NDUFB2	0.126808	1.1352	0.357643	0.354567	0.722914	1.1352	0.880902	0.563179	2.28822
NK	NDUFB7	-0.0437925	0.957153	0.32503	-0.134734	0.892822	0.957153	1.04477	0.506192	1.80987
NK	NKG7	-0.245719	0.782142	0.130425	-1.88398	0.059567	0.782142	1.27854	0.605713	1.00996
NK	NPC2	0.578651	1.78363	0.358863	1.61246	0.106863	1.78363	0.560654	0.882755	3.60388
NK	OSTF1	0.453989	1.57458	0.479505	0.946787	0.343747	1.57458	0.63509	0.61519	4.03014
NK	P4HB	0.869522	2.38577	0.523083	1.6623	0.0964521	2.38577	0.419152	0.855815	6.65086
NK	PAXX	0.044435	1.04544	0.279989	0.158703	0.873903	1.04544	0.956538	0.603909	1.80977
NK	PCBP2	1.68063	5.36892	0.669696	2.50954	0.0120889	5.36892	0.186257	1.44491	19.9496
NK	PCSK7	-0.163114	0.849495	0.433314	-0.376434	0.706595	0.849495	1.17717	0.363349	1.98608
NK	PDIA3	1.43952	4.21867	0.474841	3.03158	0.00243275	4.21867	0.237041	1.66338	10.6995
NK	PFN1	0.480852	1.61745	0.401886	1.19649	0.231507	1.61745	0.618257	0.735775	3.55564
NK	PIP4K2A	-0.408783	0.664459	0.394137	-1.03716	0.299662	0.664459	1.50498	0.306886	1.43866
NK	PKN1	0.0319946	1.03251	0.226806	0.141066	0.887818	1.03251	0.968512	0.661969	1.61047
NK	PLAC8	-0.234597	0.79089	0.102625	-2.28595	0.0222571	0.79089	1.2644	0.646787	0.967099
NK	PLEK	-0.267517	0.765278	0.155405	-1.72141	0.0851762	0.765278	1.30672	0.564336	1.03777
NK	PNRC1	-0.655162	0.519358	0.363614	-1.80181	0.0715759	0.519358	1.92545	0.254658	1.05919
NK	POLR3GL	-0.0779596	0.925002	0.415105	-0.187807	0.851028	0.925002	1.08108	0.41002	2.0868
NK	PPIA	0.634997	1.88702	0.427548	1.48521	0.137489	1.88702	0.529937	0.816293	4.3622
NK	PPP1CA	0.707873	2.02967	0.404794	1.74873	0.0803386	2.02967	0.492691	0.918046	4.48731
NK	PPP1R18	0.279948	1.32306	0.400482	0.699027	0.484535	1.32306	0.755823	0.603516	2.90049
NK	PPP2R5C	0.45316	1.57328	0.581094	0.779839	0.435486	1.57328	0.635616	0.503705	4.91398
NK	PRF1	-0.346468	0.707181	0.152557	-2.27107	0.0231428	0.707181	1.41406	0.524413	0.953647
NK	PRKCB	-0.391022	0.676365	0.154626	-2.52882	0.0114446	0.676365	1.47849	0.499532	0.915797
NK	PRKCH	-0.93462	0.392735	0.402027	-2.32477	0.0200842	0.392735	2.54624	0.178605	0.863586
NK	PRMT2	-0.308698	0.734402	0.507282	-0.608533	0.542834	0.734402	1.36165	0.271728	1.98488
NK	PRR13	1.00099	2.72097	0.489509	2.04488	0.0408664	2.72097	0.367516	1.04244	7.10222
NK	PRSS23	0.496582	1.6431	0.183713	2.70304	0.00687091	1.6431	0.608607	1.14627	2.35526
NK	PSAP	0.199677	1.22101	0.444722	0.448993	0.653436	1.22101	0.818995	0.510705	2.91922
NK	PSMB10	0.00998524	1.01004	0.245415	0.0406872	0.967545	1.01004	0.990064	0.624366	1.63393
NK	PTGDR	-0.273354	0.760823	0.200557	-1.36298	0.172889	0.760823	1.31437	0.513535	1.12719
NK	PTGER2	0.0553828	1.05695	0.15989	0.346381	0.729056	1.05695	0.946123	0.772599	1.44594
NK	PTP4A2	-0.247805	0.780512	0.636771	-0.389158	0.697159	0.780512	1.28121	0.224057	2.71894
NK	PTPN4	0.0617688	1.06372	0.512296	0.120573	0.90403	1.06372	0.9401	0.389726	2.90331
NK	PTPRA	0.467499	1.596	0.612374	0.763421	0.445213	1.596	0.626567	0.480594	5.30012
NK	PXN	0.840391	2.31727	0.309877	2.71201	0.00668758	2.31727	0.431542	1.26244	4.25348
NK	PYHIN1	-0.312441	0.731658	0.138493	-2.25602	0.0240697	0.731658	1.36676	0.557729	0.959828
NK	RAB5C	2.52137	12.4456	0.823324	3.06242	0.00219552	12.4456	0.0803496	2.47857	62.4929
NK	RAB5IF	0.903153	2.46737	0.36367	2.48344	0.013012	2.46737	0.40529	1.2097	5.03258
NK	RALY	-0.39471	0.673875	0.454444	-0.868557	0.38509	0.673875	1.48395	0.276539	1.64211
NK	RAP1B	0.510945	1.66686	0.421852	1.21119	0.225821	1.66686	0.599929	0.729154	3.8105
NK	RARRES3	-0.067933	0.934323	0.149891	-0.453217	0.650393	0.934323	1.07029	0.696482	1.25338
NK	RASSF1	-1.15711	0.314394	0.38638	-2.99474	0.00274677	0.314394	3.18072	0.14743	0.670442
NK	RBM3	-0.213617	0.807658	0.372103	-0.57408	0.565914	0.807658	1.23815	0.389487	1.6748
NK	RBM38	-0.464289	0.628582	0.324058	-1.43273	0.151934	0.628582	1.59088	0.33306	1.18632
NK	RBM39	-0.770708	0.462685	0.549461	-1.40266	0.160718	0.462685	2.1613	0.15761	1.35828
NK	RGS19	0.284786	1.32948	0.440545	0.64644	0.517994	1.32948	0.752175	0.560646	3.15263
NK	RHOC	0.490502	1.63314	0.361616	1.35642	0.174967	1.63314	0.612319	0.803922	3.31765
NK	RHOG	-0.182576	0.833121	0.44945	-0.406221	0.68458	0.833121	1.20031	0.345252	2.01039
NK	RIPOR2	-0.30657	0.735967	0.153202	-2.00108	0.0453836	0.735967	1.35876	0.54507	0.993721
NK	RNF125	-0.297388	0.742756	0.217837	-1.36519	0.172194	0.742756	1.34634	0.484644	1.13833
NK	RNF126	-0.132293	0.876084	0.408716	-0.32368	0.746181	0.876084	1.14144	0.39323	1.95185
NK	RNF166	-0.430702	0.650053	0.346088	-1.24449	0.21332	0.650053	1.53834	0.329881	1.28097
NK	RNF167	0.476654	1.61068	0.513485	0.928271	0.353267	1.61068	0.620858	0.588747	4.40644
NK	RNPEPL1	-0.695878	0.498636	0.47426	-1.46729	0.142297	0.498636	2.00547	0.196831	1.26321
NK	RORA	-0.493291	0.610614	0.220275	-2.23943	0.0251281	0.610614	1.6377	0.396522	0.940297
NK	RPA2	-0.621806	0.536974	0.364785	-1.70458	0.0882727	0.536974	1.86229	0.262692	1.09764
NK	RPL3	0.393393	1.482	0.458068	0.858808	0.390446	1.482	0.674764	0.603865	3.63711
NK	RPL7	0.870882	2.38902	0.361637	2.40816	0.0160331	2.38902	0.418582	1.17596	4.85339
NK	RPS19BP1	0.159126	1.17249	0.340952	0.466709	0.640708	1.17249	0.852889	0.601019	2.28732
NK	RPS6KA1	0.316431	1.37222	0.392639	0.805909	0.420295	1.37222	0.728745	0.635637	2.96237
NK	RSRP1	-0.351289	0.70378	0.215046	-1.63356	0.102352	0.70378	1.4209	0.461732	1.07271
NK	RTN4	1.46949	4.34703	0.45265	3.24643	0.00116864	4.34703	0.230042	1.79018	10.5557
NK	S100A4	-0.723381	0.485109	0.271589	-2.66351	0.0077329	0.485109	2.06139	0.284881	0.826069
NK	S100A6	0.292973	1.34041	0.253236	1.15692	0.247306	1.34041	0.746042	0.815984	2.20187
NK	S1PR5	-0.382567	0.682108	0.257384	-1.48637	0.137182	0.682108	1.46604	0.411877	1.12964
NK	SAP18	0.944313	2.57105	0.516514	1.82824	0.0675133	2.57105	0.388947	0.934226	7.07568
NK	SCP2	0.337905	1.40201	0.503378	0.671276	0.502045	1.40201	0.713263	0.522726	3.76034
NK	SDF4	0.63529	1.88757	0.515834	1.23158	0.218107	1.88757	0.529782	0.68679	5.18778
NK	SELENOW	0.630073	1.87775	0.307589	2.04842	0.0405186	1.87775	0.532553	1.02758	3.43129
NK	SEPT9	0.357982	1.43044	0.515711	0.694152	0.487587	1.43044	0.699086	0.52059	3.93046
NK	SERF2	0.285213	1.33005	0.337036	0.846239	0.39742	1.33005	0.751854	0.687038	2.57485
NK	SERPINB6	0.401432	1.49396	0.267982	1.49798	0.134137	1.49396	0.669361	0.883555	2.52608
NK	SH2D1B	-0.287122	0.75042	0.154058	-1.86373	0.0623596	0.75042	1.33259	0.554844	1.01494
NK	SH3BGRL	-0.310706	0.732929	0.258604	-1.20147	0.229567	0.732929	1.36439	0.441507	1.21671
NK	SH3KBP1	0.25243	1.28715	0.228639	1.10405	0.269569	1.28715	0.776911	0.822264	2.01487
NK	SIGIRR	-0.425631	0.653358	0.263147	-1.61746	0.105778	0.653358	1.53056	0.390085	1.09431
NK	SIPA1	-0.373188	0.688536	0.361564	-1.03215	0.302002	0.688536	1.45236	0.338971	1.39859
NK	SLC9A3R1	-0.111388	0.894591	0.261785	-0.425494	0.670476	0.894591	1.11783	0.535541	1.49437
NK	SNHG9	-0.122708	0.884521	0.20091	-0.610765	0.541355	0.884521	1.13055	0.596615	1.31136
NK	SORL1	0.342219	1.40807	0.188489	1.81559	0.0694333	1.40807	0.710193	0.973154	2.03735
NK	SPN	-0.398833	0.671103	0.155761	-2.56054	0.0104509	0.671103	1.49008	0.494544	0.910695
NK	SPON2	0.0487359	1.04994	0.180264	0.270358	0.786885	1.04994	0.952433	0.737436	1.49488
NK	SRSF5	-0.87076	0.418633	0.411828	-2.11438	0.0344831	0.418633	2.38873	0.186761	0.938388
NK	SSBP4	-0.250555	0.778369	0.355288	-0.705215	0.480676	0.778369	1.28474	0.387939	1.56174
NK	STK10	-0.0139367	0.98616	0.359019	-0.0388187	0.969035	0.98616	1.01403	0.487921	1.99317
NK	STUB1	0.248934	1.28266	0.401525	0.619972	0.535276	1.28266	0.779631	0.583892	2.81766
NK	SUN2	-0.161698	0.850698	0.379556	-0.426018	0.670095	0.850698	1.1755	0.404293	1.79001
NK	SUPT4H1	1.56778	4.79599	0.636582	2.46281	0.0137854	4.79599	0.208508	1.37727	16.7008
NK	SYNE2	-0.503523	0.604398	0.280654	-1.79411	0.0727958	0.604398	1.65454	0.348682	1.04765
NK	SYTL1	0.0125926	1.01267	0.287794	0.0437555	0.965099	1.01267	0.987486	0.576101	1.78008
NK	TADA3	-0.844518	0.429765	0.527678	-1.60044	0.109501	0.429765	2.32686	0.152781	1.2089
NK	TBX21	-0.363045	0.695555	0.147622	-2.4593	0.013921	0.695555	1.4377	0.520806	0.928939
NK	TCF25	0.415307	1.51484	0.553566	0.750238	0.453111	1.51484	0.660138	0.511881	4.48293
NK	TECR	-0.0483454	0.952805	0.426248	-0.113421	0.909697	0.952805	1.04953	0.41322	2.19698
NK	TGFB1	0.811666	2.25166	0.374722	2.16605	0.0303075	2.25166	0.444118	1.08028	4.69317
NK	TMA7	0.200518	1.22204	0.276038	0.726416	0.467584	1.22204	0.818306	0.71141	2.09917
NK	TMEM59	0.271649	1.31213	0.605942	0.448308	0.653931	1.31213	0.762122	0.400126	4.30283
NK	TMSB10	0.285203	1.33003	0.259304	1.09988	0.271385	1.33003	0.751861	0.800096	2.21097
NK	TNFRSF14	-0.377642	0.685476	0.237583	-1.58952	0.111943	0.685476	1.45884	0.43029	1.092
NK	TPM3	1.49249	4.44816	0.562844	2.65169	0.00800894	4.44816	0.224812	1.476	13.4052
NK	TPST2	0.557942	1.74707	0.461614	1.20868	0.226787	1.74707	0.572386	0.706943	4.31756
NK	TRAF3IP3	-0.713961	0.489701	0.201257	-3.54751	0.000388896	0.489701	2.04206	0.330081	0.726509
NK	TSC22D4	-0.117159	0.889444	0.484027	-0.24205	0.808741	0.889444	1.1243	0.344441	2.2968
NK	TSEN54	-0.460753	0.630808	0.463682	-0.993684	0.320377	0.630808	1.58527	0.254221	1.56525
NK	TTC38	-0.416203	0.659546	0.412007	-1.01018	0.312407	0.659546	1.51619	0.294134	1.47892
NK	TXNIP	-0.275053	0.759532	0.179145	-1.53536	0.124696	0.759532	1.3166	0.534635	1.07903
NK	TYROBP	-0.0819525	0.921316	0.189002	-0.433607	0.664574	0.921316	1.0854	0.636107	1.3344
NK	UBB	0.388256	1.47441	0.338496	1.147	0.251381	1.47441	0.678239	0.759432	2.8625
NK	UBE2E3	1.44739	4.25198	0.506621	2.85694	0.00427747	4.25198	0.235184	1.57527	11.477
NK	UBE2F	0.445546	1.56134	0.364892	1.22103	0.222073	1.56134	0.640474	0.763662	3.19224
NK	UCP2	-0.361752	0.696455	0.190524	-1.89872	0.0576013	0.696455	1.43584	0.479423	1.01174
NK	UFC1	0.1434	1.15419	0.513595	0.279208	0.780085	1.15419	0.866408	0.421798	3.15828
NK	UQCR11	0.182208	1.19986	0.340649	0.534885	0.59273	1.19986	0.833428	0.615419	2.33934
NK	VAMP2	0.0487209	1.04993	0.436094	0.111721	0.911045	1.04993	0.952447	0.446638	2.4681
NK	WAS	-0.446286	0.640001	0.178987	-2.49339	0.012653	0.640001	1.5625	0.450636	0.90894
NK	WASF2	-0.776714	0.459915	0.389573	-1.99376	0.0461786	0.459915	2.17432	0.214325	0.986921
NK	YPEL3	-0.897784	0.407472	0.371527	-2.41647	0.0156719	0.407472	2.45416	0.196722	0.843999
NK	YWHAZ	0.61069	1.8417	0.396424	1.5405	0.123439	1.8417	0.542976	0.846804	4.00549
NK	ZAP70	-0.58347	0.557959	0.140049	-4.16619	3.09734e-05	0.557959	1.79225	0.424026	0.734196
NK	ZEB2	-0.354254	0.701697	0.20533	-1.72529	0.0844758	0.701697	1.42512	0.469215	1.04937
NK	ZNF428	-0.230419	0.794201	0.316559	-0.727886	0.466684	0.794201	1.25913	0.427047	1.47702

## Sheet: Suppl.Table S1_PFS 
Cluster	GeneSymbol	coef	exp.coef.	se.coef.	z	Pr...z..	exp.coef..1	exp..coef.	lower..95	upper..95
ieILC1-1	ABI3	-0.309358	0.733918	0.257722	-1.20035	0.230002	0.733918	1.36255	0.442868	1.21625
ieILC1-1	ABRACL	0.911775	2.48874	0.412079	2.21262	0.0269239	2.48874	0.401811	1.10973	5.58138
ieILC1-1	ACAP1	-0.338521	0.712824	0.243976	-1.38752	0.165284	0.712824	1.40287	0.441885	1.14989
ieILC1-1	ACP5	0.523851	1.68852	0.30857	1.69767	0.0895695	1.68852	0.592235	0.922253	3.09144
ieILC1-1	ACTB	1.76633	5.84933	0.617032	2.86262	0.00420154	5.84933	0.17096	1.74537	19.6031
ieILC1-1	ACTG1	0.698462	2.01066	0.638535	1.09385	0.274021	2.01066	0.49735	0.575196	7.02846
ieILC1-1	ACTN4	-1.39527	0.247766	0.642818	-2.17055	0.0299649	0.247766	4.03607	0.0702869	0.873392
ieILC1-1	ACTR3	0.518148	1.67892	0.696379	0.74406	0.45684	1.67892	0.595623	0.428815	6.57336
ieILC1-1	AKIRIN2	0.221664	1.24815	0.670817	0.330439	0.741068	1.24815	0.801185	0.335171	4.64802
ieILC1-1	ALOX5AP	-0.0525362	0.94882	0.256695	-0.204664	0.837835	0.94882	1.05394	0.573699	1.56922
ieILC1-1	ANKRD28	-1.01608	0.362012	0.446418	-2.27607	0.0228418	0.362012	2.76234	0.150914	0.868389
ieILC1-1	ANXA2	1.47799	4.38412	0.459714	3.21501	0.00130438	4.38412	0.228096	1.78063	10.7942
ieILC1-1	ANXA5	1.01008	2.74581	0.479861	2.10493	0.035297	2.74581	0.364191	1.07204	7.03281
ieILC1-1	ANXA7	-0.0835294	0.919864	0.662029	-0.126172	0.899596	0.919864	1.08712	0.251306	3.367
ieILC1-1	APOBEC3C	-0.317126	0.728239	0.334529	-0.947977	0.343141	0.728239	1.37318	0.378026	1.4029
ieILC1-1	APOBEC3G	-0.0473757	0.953729	0.214067	-0.221312	0.824849	0.953729	1.04852	0.626918	1.45091
ieILC1-1	ARL6IP5	0.745756	2.10803	0.446683	1.66954	0.0950101	2.10803	0.474375	0.878335	5.05936
ieILC1-1	BATF	-0.527571	0.590036	0.222269	-2.37357	0.0176169	0.590036	1.69481	0.381666	0.912167
ieILC1-1	BIRC3	-0.336229	0.71446	0.194194	-1.73141	0.0833793	0.71446	1.39966	0.488292	1.04538
ieILC1-1	BLOC1S1	0.405019	1.49933	0.408921	0.990457	0.321951	1.49933	0.666964	0.672703	3.34174
ieILC1-1	BTG1	-0.903859	0.405004	0.378869	-2.38568	0.0170477	0.405004	2.46911	0.192737	0.851045
ieILC1-1	BUB3	1.27575	3.5814	0.699811	1.823	0.0683036	3.5814	0.27922	0.9086	14.1167
ieILC1-1	C4orf48	0.450585	1.56923	0.216365	2.08252	0.037295	1.56923	0.637255	1.02687	2.39804
ieILC1-1	CAP1	0.676381	1.96675	0.532199	1.27092	0.203758	1.96675	0.508454	0.69301	5.58158
ieILC1-1	CAPG	0.263336	1.30126	0.445958	0.590495	0.554859	1.30126	0.768484	0.542956	3.11864
ieILC1-1	CAPZA1	0.25184	1.28639	0.582279	0.432507	0.665373	1.28639	0.777369	0.4109	4.02726
ieILC1-1	CARD19	0.626277	1.87063	0.441184	1.41954	0.155743	1.87063	0.534578	0.787865	4.44146
ieILC1-1	CCL3	0.297676	1.34673	0.21995	1.35338	0.175935	1.34673	0.742542	0.875098	2.07253
ieILC1-1	CCL4	0.146782	1.1581	0.213963	0.686014	0.492704	1.1581	0.863483	0.761414	1.76146
ieILC1-1	CCL4L2	0.2494	1.28326	0.214704	1.1616	0.245399	1.28326	0.779268	0.842474	1.95465
ieILC1-1	CCL5	-0.140738	0.868717	0.169365	-0.830971	0.40599	0.868717	1.15112	0.623325	1.21072
ieILC1-1	CCND2	-0.263783	0.76814	0.195729	-1.3477	0.177755	0.76814	1.30185	0.523402	1.12731
ieILC1-1	CCNH	0.756621	2.13106	0.633852	1.19369	0.2326	2.13106	0.469249	0.615263	7.38129
ieILC1-1	CCT8	1.34369	3.83317	0.671473	2.00111	0.0453807	3.83317	0.260881	1.02801	14.2928
ieILC1-1	CD2	-0.32788	0.72045	0.180197	-1.81957	0.0688249	0.72045	1.38802	0.506081	1.02562
ieILC1-1	CD27	-0.420474	0.656736	0.17013	-2.47149	0.0134551	0.656736	1.52268	0.470518	0.916653
ieILC1-1	CD3D	-0.252028	0.777223	0.184123	-1.3688	0.171063	0.777223	1.28663	0.541776	1.11499
ieILC1-1	CD3E	-0.432851	0.648657	0.19127	-2.26304	0.0236334	0.648657	1.54165	0.445868	0.943679
ieILC1-1	CD3G	-0.316346	0.728807	0.167168	-1.89238	0.0584401	0.728807	1.37211	0.525193	1.01136
ieILC1-1	CD44	0.913378	2.49273	0.419684	2.17634	0.0295295	2.49273	0.401167	1.09506	5.67428
ieILC1-1	CD52	-0.253439	0.776127	0.202403	-1.25215	0.210513	0.776127	1.28845	0.521972	1.15403
ieILC1-1	CD63	1.26328	3.53699	0.472002	2.67642	0.00744133	3.53699	0.282726	1.40238	8.92077
ieILC1-1	CD69	0.0304449	1.03091	0.195215	0.155955	0.876068	1.03091	0.970014	0.70316	1.51144
ieILC1-1	CD74	-0.304211	0.737705	0.192973	-1.57644	0.114924	0.737705	1.35556	0.505386	1.07682
ieILC1-1	CD82	-0.236412	0.789455	0.359348	-0.657893	0.510607	0.789455	1.2667	0.390346	1.59663
ieILC1-1	CD8A	-0.201601	0.817421	0.151983	-1.32646	0.184686	0.817421	1.22336	0.606845	1.10107
ieILC1-1	CD9	-0.0682012	0.934073	0.324705	-0.210041	0.833636	0.934073	1.07058	0.494301	1.7651
ieILC1-1	CD96	-0.312993	0.731255	0.195295	-1.60267	0.109009	0.731255	1.36751	0.498693	1.07227
ieILC1-1	CHCHD10	0.179983	1.1972	0.249584	0.721132	0.470828	1.1972	0.835284	0.734039	1.9526
ieILC1-1	CHST11	0.33201	1.39377	0.269924	1.23001	0.218693	1.39377	0.71748	0.821165	2.36565
ieILC1-1	CIB1	1.08233	2.95154	0.40399	2.67909	0.00738227	2.95154	0.338807	1.33712	6.51516
ieILC1-1	CITED2	-0.00109608	0.998905	0.31845	-0.00344193	0.997254	0.998905	1.0011	0.53513	1.86461
ieILC1-1	CKLF	0.971022	2.64064	0.422278	2.29948	0.0214774	2.64064	0.378696	1.15416	6.04162
ieILC1-1	CLDND1	-0.217436	0.804579	0.451104	-0.482009	0.6298	0.804579	1.24289	0.332344	1.94782
ieILC1-1	CLEC2B	0.141628	1.15215	0.226532	0.625201	0.531839	1.15215	0.867944	0.739067	1.79611
ieILC1-1	CLEC2D	0.284863	1.32958	0.465142	0.612423	0.540258	1.32958	0.752117	0.5343	3.3086
ieILC1-1	CLIC1	2.07063	7.92982	0.531652	3.89471	9.83164e-05	7.92982	0.126106	2.79718	22.4805
ieILC1-1	CLTA	0.293258	1.34079	0.402195	0.729143	0.465914	1.34079	0.74583	0.609552	2.94924
ieILC1-1	CMTM3	0.58882	1.80186	0.323442	1.82048	0.0686855	1.80186	0.554982	0.955888	3.39653
ieILC1-1	CNN2	0.527404	1.69453	0.599383	0.879913	0.378907	1.69453	0.590135	0.523424	5.48585
ieILC1-1	CNOT6L	-1.33708	0.262612	0.512875	-2.60702	0.00913328	0.262612	3.8079	0.096107	0.717587
ieILC1-1	COMMD8	1.33432	3.79743	0.513625	2.59786	0.00938071	3.79743	0.263336	1.38769	10.3917
ieILC1-1	CORO1A	-0.361417	0.696689	0.243864	-1.48204	0.138328	0.696689	1.43536	0.431978	1.12361
ieILC1-1	COTL1	0.527714	1.69505	0.352942	1.49518	0.134867	1.69505	0.589952	0.848707	3.38539
ieILC1-1	COX7C	0.49116	1.63421	0.447172	1.09837	0.272043	1.63421	0.611916	0.680259	3.92593
ieILC1-1	CPNE7	0.0511235	1.05245	0.178631	0.286195	0.774728	1.05245	0.950161	0.741569	1.49367
ieILC1-1	CRIP1	0.021291	1.02152	0.235044	0.0905833	0.927824	1.02152	0.978934	0.644432	1.61926
ieILC1-1	CSF1	-0.243922	0.783549	0.23093	-1.05626	0.29085	0.783549	1.27624	0.498308	1.23207
ieILC1-1	CSK	-0.747153	0.473713	0.598921	-1.2475	0.212215	0.473713	2.11098	0.146458	1.53221
ieILC1-1	CSTB	-0.170531	0.843217	0.219172	-0.778069	0.436528	0.843217	1.18593	0.548756	1.29568
ieILC1-1	CTSA	0.568537	1.76568	0.519405	1.09459	0.273695	1.76568	0.566353	0.637961	4.88687
ieILC1-1	CXCR3	-0.409364	0.664072	0.157774	-2.59463	0.00946922	0.664072	1.50586	0.487437	0.904716
ieILC1-1	CXCR4	-0.388856	0.677832	0.206898	-1.87945	0.0601825	0.677832	1.47529	0.451866	1.0168
ieILC1-1	CYBC1	-0.316098	0.728988	0.664317	-0.475824	0.6342	0.728988	1.37176	0.198268	2.68033
ieILC1-1	CYTIP	-0.323976	0.723267	0.216796	-1.49438	0.135076	0.723267	1.38261	0.472892	1.10621
ieILC1-1	DDX24	-0.760506	0.46743	0.73241	-1.03836	0.299102	0.46743	2.13936	0.111247	1.96401
ieILC1-1	DDX3X	-0.76442	0.465604	0.433022	-1.76532	0.0775107	0.465604	2.14775	0.199264	1.08794
ieILC1-1	DEGS1	0.0647949	1.06694	0.381325	0.16992	0.865073	1.06694	0.93726	0.505308	2.25281
ieILC1-1	DHX36	-0.467077	0.626832	0.468516	-0.996927	0.3188	0.626832	1.59532	0.250236	1.57019
ieILC1-1	DNAJA1	0.351232	1.42082	0.433043	0.811078	0.417321	1.42082	0.70382	0.608039	3.32005
ieILC1-1	DNPH1	0.994845	2.70431	0.395142	2.51769	0.0118127	2.70431	0.369781	1.24655	5.8668
ieILC1-1	DOCK8	-0.468253	0.626095	0.238427	-1.96393	0.0495386	0.626095	1.5972	0.392365	0.999056
ieILC1-1	DUSP1	-0.136177	0.872688	0.242786	-0.560894	0.57487	0.872688	1.14588	0.54225	1.40449
ieILC1-1	DYNLL1	0.57016	1.76855	0.463384	1.23043	0.218537	1.76855	0.565435	0.713155	4.38582
ieILC1-1	EIF2S2	0.832925	2.30004	0.491808	1.6936	0.0903416	2.30004	0.434776	0.877217	6.03063
ieILC1-1	EIF4E	0.410285	1.50725	0.615371	0.666728	0.504946	1.50725	0.663461	0.451211	5.03488
ieILC1-1	ELF1	-0.41007	0.663604	0.354287	-1.15745	0.247087	0.663604	1.50692	0.33139	1.32886
ieILC1-1	EMB	0.172904	1.18875	0.210947	0.819654	0.412413	1.18875	0.841218	0.786199	1.79742
ieILC1-1	EML4	-1.09183	0.335602	0.483042	-2.26032	0.0238015	0.335602	2.97972	0.130214	0.86495
ieILC1-1	ENO1	1.45706	4.29331	0.554375	2.62829	0.00858151	4.29331	0.232921	1.44846	12.7256
ieILC1-1	ENTPD1	-0.816375	0.442031	0.452249	-1.80515	0.0710518	0.442031	2.26229	0.182179	1.07253
ieILC1-1	ETFB	0.293297	1.34084	0.291164	1.00733	0.313778	1.34084	0.7458	0.757771	2.37256
ieILC1-1	EVI2A	-0.238134	0.788097	0.231022	-1.03079	0.30264	0.788097	1.26888	0.501111	1.23944
ieILC1-1	EVI2B	-0.359139	0.698277	0.198298	-1.81111	0.0701242	0.698277	1.4321	0.473409	1.02996
ieILC1-1	EVL	0.0593372	1.06113	0.333595	0.177872	0.858824	1.06113	0.942389	0.55184	2.04045
ieILC1-1	EZR	0.163187	1.17726	0.525483	0.310547	0.756145	1.17726	0.849432	0.420319	3.29734
ieILC1-1	FABP5	0.278688	1.3214	0.150342	1.8537	0.0637821	1.3214	0.756776	0.984151	1.77421
ieILC1-1	FAM173A	0.141833	1.15238	0.335625	0.422592	0.672593	1.15238	0.867766	0.596915	2.22475
ieILC1-1	FAM177A1	1.54016	4.66532	0.580691	2.65228	0.00799494	4.66532	0.214347	1.49485	14.5602
ieILC1-1	FGFR1OP2	-0.213747	0.807552	0.670576	-0.318752	0.749915	0.807552	1.23831	0.216958	3.00584
ieILC1-1	FKBP1A	1.29918	3.66628	0.520621	2.49544	0.0125802	3.66628	0.272756	1.32152	10.1714
ieILC1-1	FNBP1	-0.96771	0.379952	0.383828	-2.52121	0.0116953	0.379952	2.63191	0.179066	0.806202
ieILC1-1	FOS	0.0322757	1.0328	0.194075	0.166305	0.867917	1.0328	0.96824	0.706025	1.51083
ieILC1-1	FOSB	0.0698527	1.07235	0.153255	0.455795	0.648537	1.07235	0.932531	0.79412	1.44806
ieILC1-1	FYB1	-0.00569636	0.99432	0.172063	-0.0331062	0.97359	0.99432	1.00571	0.709685	1.39311
ieILC1-1	G3BP2	-0.43752	0.645636	0.561401	-0.779335	0.435782	0.645636	1.54886	0.214843	1.94023
ieILC1-1	GABARAPL1	0.405195	1.4996	0.339136	1.19479	0.23217	1.4996	0.666847	0.771438	2.91506
ieILC1-1	GALNT2	0.52339	1.68774	0.42928	1.21923	0.222758	1.68774	0.592508	0.727615	3.9148
ieILC1-1	GAPDH	0.988316	2.68671	0.442447	2.23375	0.0254996	2.68671	0.372203	1.12878	6.39487
ieILC1-1	GBP1	-0.0710304	0.931434	0.185683	-0.382536	0.702064	0.931434	1.07361	0.647289	1.34031
ieILC1-1	GBP2	-0.195288	0.822597	0.258908	-0.754276	0.450683	0.822597	1.21566	0.495227	1.36638
ieILC1-1	GBP5	-0.11787	0.888812	0.138462	-0.851275	0.394617	0.888812	1.1251	0.677564	1.16592
ieILC1-1	GGA1	0.128792	1.13745	0.674205	0.191028	0.848504	1.13745	0.879157	0.303423	4.26401
ieILC1-1	GLIPR1	0.212346	1.23658	0.267471	0.793902	0.427253	1.23658	0.808685	0.732064	2.08878
ieILC1-1	GLUL	-0.400053	0.670284	0.27655	-1.44658	0.148014	0.670284	1.4919	0.389815	1.15255
ieILC1-1	GNAS	-0.0346879	0.965907	0.606647	-0.0571796	0.954402	0.965907	1.0353	0.294141	3.17186
ieILC1-1	GSTO1	1.09504	2.9893	0.352617	3.10547	0.0018998	2.9893	0.334526	1.49769	5.96647
ieILC1-1	GTF3C6	0.511162	1.66723	0.460477	1.11007	0.266969	1.66723	0.599798	0.676139	4.11106
ieILC1-1	GYG1	1.15643	3.17858	0.42688	2.70904	0.00674784	3.17858	0.314606	1.3768	7.33828
ieILC1-1	GZMA	0.00802441	1.00806	0.155375	0.0516455	0.958811	1.00806	0.992008	0.743412	1.36691
ieILC1-1	GZMK	-0.177903	0.837024	0.137458	-1.29423	0.195587	0.837024	1.19471	0.639342	1.09583
ieILC1-1	H1FX	-0.456822	0.633293	0.420079	-1.08747	0.27683	0.633293	1.57905	0.277992	1.4427
ieILC1-1	H2AFZ	0.375597	1.45586	0.439459	0.85468	0.392728	1.45586	0.686879	0.61525	3.44499
ieILC1-1	HAVCR2	-0.101241	0.903716	0.229079	-0.441947	0.658528	0.903716	1.10654	0.576819	1.41587
ieILC1-1	HERPUD1	-0.0673602	0.934858	0.426485	-0.157943	0.874502	0.934858	1.06968	0.405248	2.1566
ieILC1-1	HERPUD2	1.21689	3.37665	0.751533	1.6192	0.105403	3.37665	0.296151	0.774071	14.7297
ieILC1-1	HLA-DMA	-0.20267	0.816548	0.209111	-0.969194	0.332448	0.816548	1.22467	0.541983	1.23021
ieILC1-1	HLA-DPA1	-0.223565	0.799663	0.191177	-1.16941	0.242237	0.799663	1.25053	0.549765	1.16315
ieILC1-1	HLA-DPB1	-0.154562	0.85679	0.201546	-0.766882	0.443152	0.85679	1.16715	0.577189	1.27184
ieILC1-1	HLA-DQA1	-0.291073	0.747461	0.166911	-1.74388	0.0811796	0.747461	1.33786	0.538908	1.03672
ieILC1-1	HLA-DQB1	-0.126593	0.881092	0.172223	-0.735055	0.462306	0.881092	1.13496	0.628674	1.23486
ieILC1-1	HLA-DRA	-0.232411	0.79262	0.19654	-1.18251	0.237002	0.79262	1.26164	0.539225	1.16509
ieILC1-1	HLA-DRB1	-0.227616	0.79643	0.180004	-1.2645	0.206049	0.79643	1.2556	0.559665	1.13336
ieILC1-1	HLA-DRB5	-0.26239	0.769211	0.167922	-1.56258	0.118153	0.769211	1.30003	0.553491	1.06901
ieILC1-1	HMGA1	-0.00210832	0.997894	0.377287	-0.00558809	0.995541	0.997894	1.00211	0.476362	2.09041
ieILC1-1	HMGB2	-0.0535048	0.947901	0.336099	-0.159194	0.873516	0.947901	1.05496	0.490541	1.83169
ieILC1-1	HNRNPF	0.287533	1.33313	0.69215	0.41542	0.677835	1.33313	0.750112	0.343332	5.17646
ieILC1-1	HSBP1	1.27716	3.58644	0.520882	2.45192	0.0142096	3.58644	0.278828	1.29208	9.95496
ieILC1-1	HSP90AB1	1.15093	3.16112	0.58106	1.98073	0.0476211	3.16112	0.316344	1.01214	9.87279
ieILC1-1	HSPA8	0.61404	1.84788	0.477947	1.28475	0.198881	1.84788	0.54116	0.724178	4.71523
ieILC1-1	HSPA9	-0.578267	0.56087	0.651752	-0.887249	0.374945	0.56087	1.78295	0.156347	2.01203
ieILC1-1	HSPB1	-0.12581	0.881782	0.324497	-0.387708	0.698232	0.881782	1.13407	0.46682	1.66561
ieILC1-1	HSPB11	0.563003	1.75594	0.462371	1.21764	0.22336	1.75594	0.569497	0.709476	4.3459
ieILC1-1	HSPD1	0.58916	1.80247	0.455162	1.2944	0.195528	1.80247	0.554793	0.738643	4.39849
ieILC1-1	HSPE1	0.535616	1.7085	0.388309	1.37936	0.167785	1.7085	0.585309	0.798153	3.65716
ieILC1-1	IDH2	0.249621	1.28354	0.42825	0.582885	0.55997	1.28354	0.779096	0.554475	2.97123
ieILC1-1	IFI16	-0.649285	0.522419	0.47262	-1.3738	0.169504	0.522419	1.91417	0.206883	1.31921
ieILC1-1	IFI27L2	0.832905	2.29999	0.280033	2.97431	0.00293646	2.29999	0.434784	1.3285	3.9819
ieILC1-1	IFNG	-0.0633263	0.938637	0.153928	-0.411401	0.680778	0.938637	1.06537	0.694182	1.26918
ieILC1-1	IKZF3	-0.415302	0.660141	0.145247	-2.85928	0.00424599	0.660141	1.51483	0.496595	0.877548
ieILC1-1	IL32	-0.0901209	0.913821	0.229012	-0.39352	0.693936	0.913821	1.09431	0.583345	1.43152
ieILC1-1	ISG15	0.164136	1.17837	0.153909	1.06645	0.286221	1.17837	0.848627	0.871517	1.59327
ieILC1-1	ITGA1	-0.162934	0.849648	0.24692	-0.659865	0.509341	0.849648	1.17696	0.523673	1.37853
ieILC1-1	ITGAE	0.505233	1.65737	0.346788	1.45689	0.145145	1.65737	0.603365	0.839912	3.27044
ieILC1-1	ITM2A	-0.252725	0.776682	0.211476	-1.19505	0.232066	0.776682	1.28753	0.513138	1.17558
ieILC1-1	ITM2C	-0.0311359	0.969344	0.302081	-0.103071	0.917906	0.969344	1.03163	0.536224	1.7523
ieILC1-1	JAML	-0.167215	0.846018	0.205898	-0.812125	0.41672	0.846018	1.18201	0.565091	1.2666
ieILC1-1	JPT1	1.09033	2.97526	0.381377	2.85894	0.00425064	2.97526	0.336105	1.40895	6.28281
ieILC1-1	JUN	0.132516	1.1417	0.321695	0.411931	0.68039	1.1417	0.875889	0.607749	2.14476
ieILC1-1	JUNB	-0.0439671	0.956985	0.410794	-0.10703	0.914765	0.956985	1.04495	0.427796	2.14079
ieILC1-1	JUND	-0.293931	0.745328	0.354616	-0.828872	0.407177	0.745328	1.34169	0.371962	1.49347
ieILC1-1	KIAA1551	-0.781527	0.457707	0.353462	-2.21106	0.0270316	0.457707	2.18481	0.228939	0.915071
ieILC1-1	KIR2DL4	-0.238787	0.787583	0.171639	-1.39122	0.164159	0.787583	1.26971	0.562597	1.10254
ieILC1-1	KLF6	0.595086	1.81319	0.326599	1.82207	0.0684442	1.81319	0.551515	0.955963	3.43909
ieILC1-1	KLRC2	0.113635	1.12034	0.1813	0.626778	0.530805	1.12034	0.892584	0.785286	1.59836
ieILC1-1	KRT86	-0.0436643	0.957275	0.189759	-0.230104	0.818011	0.957275	1.04463	0.659954	1.38854
ieILC1-1	LAG3	-0.164794	0.848069	0.171511	-0.960837	0.336634	0.848069	1.17915	0.605956	1.18692
ieILC1-1	LCK	-0.388643	0.677977	0.216761	-1.79295	0.0729805	0.677977	1.47498	0.44331	1.03686
ieILC1-1	LCP2	-0.284605	0.752311	0.240814	-1.18185	0.237267	0.752311	1.32924	0.469263	1.20609
ieILC1-1	LDHA	0.886231	2.42597	0.397073	2.23191	0.0256209	2.42597	0.412207	1.11403	5.28292
ieILC1-1	LDHB	0.174339	1.19046	0.290176	0.600805	0.54797	1.19046	0.840012	0.674088	2.10239
ieILC1-1	LDLRAD4	-0.307063	0.735605	0.20666	-1.48584	0.137323	0.735605	1.35943	0.490609	1.10294
ieILC1-1	LEPROTL1	-0.304438	0.737538	0.636545	-0.478266	0.632461	0.737538	1.35586	0.211815	2.5681
ieILC1-1	LGALS1	0.775259	2.17115	0.245852	3.15335	0.00161408	2.17115	0.460584	1.34098	3.51529
ieILC1-1	LGALS3	0.22679	1.25457	0.426051	0.532308	0.594513	1.25457	0.797088	0.5443	2.89167
ieILC1-1	LPIN1	-0.855264	0.425171	0.345263	-2.47714	0.013244	0.425171	2.352	0.21611	0.836472
ieILC1-1	LPXN	-0.360502	0.697326	0.258468	-1.39477	0.163086	0.697326	1.43405	0.420173	1.15729
ieILC1-1	LSM2	0.910782	2.48627	0.43446	2.09635	0.0360508	2.48627	0.40221	1.06105	5.82587
ieILC1-1	LSM6	0.0309267	1.03141	0.534671	0.0578425	0.953874	1.03141	0.969547	0.361675	2.94133
ieILC1-1	MAP4K1	-0.414772	0.660491	0.193075	-2.14824	0.0316949	0.660491	1.51403	0.452398	0.964302
ieILC1-1	MCL1	1.36501	3.91575	0.611204	2.2333	0.0255289	3.91575	0.255379	1.18183	12.974
ieILC1-1	METTL9	0.00561946	1.00564	0.743303	0.00756012	0.993968	1.00564	0.994396	0.234282	4.3166
ieILC1-1	MIAT	-0.142678	0.867034	0.188035	-0.758781	0.447984	0.867034	1.15336	0.599764	1.25341
ieILC1-1	MRPL51	0.849761	2.33909	0.445082	1.90922	0.0562333	2.33909	0.427517	0.977669	5.5963
ieILC1-1	MT1F	0.547758	1.72937	0.256362	2.13665	0.0326261	1.72937	0.578245	1.04634	2.85828
ieILC1-1	MT1X	0.596402	1.81557	0.233768	2.55126	0.0107334	1.81557	0.55079	1.14823	2.87076
ieILC1-1	MT2A	0.517472	1.67778	0.1714	3.01909	0.00253533	1.67778	0.596025	1.19906	2.34764
ieILC1-1	MTDH	1.28075	3.59935	0.640978	1.99812	0.0457032	3.59935	0.277828	1.02476	12.6423
ieILC1-1	MYCBP2	-0.588121	0.55537	0.280231	-2.0987	0.0358437	0.55537	1.8006	0.320663	0.961869
ieILC1-1	MZT2A	0.270038	1.31001	0.331937	0.813521	0.415919	1.31001	0.763351	0.683488	2.51085
ieILC1-1	NAMPT	0.412746	1.51096	0.279434	1.47708	0.139654	1.51096	0.661831	0.873773	2.61281
ieILC1-1	NAP1L1	0.725339	2.06543	0.566059	1.28138	0.200059	2.06543	0.484161	0.681052	6.26385
ieILC1-1	NAP1L4	-0.103325	0.901834	0.658288	-0.15696	0.875276	0.901834	1.10885	0.248193	3.2769
ieILC1-1	NBL1	0.30133	1.35165	0.390877	0.770906	0.440763	1.35165	0.739834	0.628276	2.90791
ieILC1-1	NDUFB3	1.2787	3.59198	0.44058	2.90231	0.00370416	3.59198	0.278398	1.51465	8.51836
ieILC1-1	NDUFB5	1.02789	2.79516	0.477452	2.15287	0.0313292	2.79516	0.357761	1.09648	7.12551
ieILC1-1	NDUFC1	0.574157	1.77563	0.49207	1.16682	0.243283	1.77563	0.563179	0.676865	4.65805
ieILC1-1	NDUFS5	0.444504	1.55972	0.370165	1.20083	0.229818	1.55972	0.641142	0.755024	3.22204
ieILC1-1	NDUFV2	0.754559	2.12667	0.430933	1.75099	0.079948	2.12667	0.470218	0.913881	4.94894
ieILC1-1	NELFCD	-0.727615	0.48306	0.631673	-1.15189	0.249368	0.48306	2.07014	0.140062	1.66602
ieILC1-1	NPM1	0.938634	2.55649	0.493272	1.90287	0.057057	2.55649	0.391162	0.972232	6.7223
ieILC1-1	NR4A2	-0.41064	0.663225	0.218388	-1.88032	0.0600643	0.663225	1.50778	0.432284	1.01755
ieILC1-1	NUDT22	1.2414	3.46044	0.437953	2.83454	0.00458917	3.46044	0.288981	1.46671	8.16428
ieILC1-1	OASL	0.0709197	1.07349	0.158729	0.446797	0.655022	1.07349	0.931537	0.786484	1.46525
ieILC1-1	OAZ1	1.47826	4.38533	0.556366	2.657	0.00788402	4.38533	0.228033	1.47374	13.0491
ieILC1-1	OCIAD2	1.19024	3.28786	0.352495	3.3766	0.00073387	3.28786	0.304149	1.64766	6.56082
ieILC1-1	PARP1	-0.93664	0.391942	0.534101	-1.75368	0.0794857	0.391942	2.5514	0.137593	1.11648
ieILC1-1	PDCD4	0.0243429	1.02464	0.437318	0.055664	0.955609	1.02464	0.975951	0.434837	2.41445
ieILC1-1	PGAM1	1.76696	5.85301	0.529915	3.33441	0.000854804	5.85301	0.170852	2.07164	16.5365
ieILC1-1	PGK1	1.60901	4.99786	0.484261	3.32261	0.000891807	4.99786	0.200086	1.93455	12.9118
ieILC1-1	PHIP	-1.93875	0.143883	0.451268	-4.29624	1.73721e-05	0.143883	6.95008	0.0594142	0.348442
ieILC1-1	PHYKPL	-0.217591	0.804454	0.505037	-0.430841	0.666584	0.804454	1.24308	0.29896	2.16466
ieILC1-1	PKM	1.0098	2.74506	0.51785	1.94999	0.0511773	2.74506	0.364291	0.994848	7.57437
ieILC1-1	PLA2G16	0.315558	1.37102	0.193879	1.6276	0.103609	1.37102	0.729382	0.937595	2.00482
ieILC1-1	PLP2	0.45215	1.57169	0.468473	0.965155	0.334467	1.57169	0.636259	0.627481	3.93669
ieILC1-1	PLSCR1	0.0981542	1.10313	0.346266	0.283465	0.77682	1.10313	0.906509	0.559611	2.17455
ieILC1-1	PMF1	0.575413	1.77786	0.633311	0.908579	0.363572	1.77786	0.562473	0.513835	6.1514
ieILC1-1	PPA1	1.11574	3.05182	0.491544	2.26986	0.0232158	3.05182	0.327674	1.16454	7.99763
ieILC1-1	PPDPF	0.513386	1.67094	0.423086	1.21343	0.224964	1.67094	0.598466	0.729172	3.82906
ieILC1-1	PPP1CC	0.707829	2.02958	0.867581	0.815865	0.414577	2.02958	0.492713	0.370612	11.1146
ieILC1-1	PPP1R15A	0.352372	1.42244	0.343653	1.02537	0.305188	1.42244	0.703019	0.725296	2.78966
ieILC1-1	PRDX1	0.512371	1.66924	0.44627	1.14812	0.25092	1.66924	0.599074	0.696072	4.003
ieILC1-1	PSMA5	1.34627	3.84308	0.516768	2.60518	0.00918261	3.84308	0.260208	1.39574	10.5816
ieILC1-1	PSMA7	1.51719	4.55938	0.510124	2.97415	0.00293802	4.55938	0.219328	1.67759	12.3915
ieILC1-1	PSMB8	0.489663	1.63177	0.317422	1.54262	0.122923	1.63177	0.612833	0.875926	3.03982
ieILC1-1	PSMB9	0.18066	1.19801	0.229113	0.788518	0.430394	1.19801	0.834719	0.764607	1.87707
ieILC1-1	PSTPIP1	-0.133848	0.874723	0.248943	-0.537665	0.590808	0.874723	1.14322	0.536994	1.42486
ieILC1-1	PTGER4	0.316079	1.37174	0.270159	1.16998	0.242011	1.37174	0.729002	0.807815	2.32933
ieILC1-1	PTGES3	1.57447	4.82816	0.713411	2.20696	0.0273171	4.82816	0.207118	1.19269	19.5451
ieILC1-1	PTMS	-0.0619448	0.939935	0.396538	-0.156214	0.875864	0.939935	1.0639	0.43208	2.04471
ieILC1-1	PTPN22	-0.370484	0.6904	0.216677	-1.70984	0.0872948	0.6904	1.44844	0.451507	1.05569
ieILC1-1	PTPN6	-0.364352	0.694647	0.425579	-0.856132	0.391925	0.694647	1.43958	0.301655	1.59962
ieILC1-1	PTPRC	-0.370325	0.69051	0.177267	-2.08908	0.0367008	0.69051	1.44821	0.487842	0.977372
ieILC1-1	PTTG1	0.224785	1.25205	0.330677	0.679774	0.496648	1.25205	0.798688	0.654863	2.39384
ieILC1-1	PXN	0.575773	1.7785	0.376757	1.52823	0.126455	1.7785	0.56227	0.849882	3.72178
ieILC1-1	RAB27A	0.0421026	1.043	0.461028	0.0913234	0.927236	1.043	0.958771	0.42253	2.57462
ieILC1-1	RABAC1	0.881735	2.41509	0.375493	2.3482	0.0188642	2.41509	0.414064	1.15694	5.04142
ieILC1-1	RAD21	0.0435695	1.04453	0.531593	0.0819602	0.934678	1.04453	0.957366	0.368493	2.96084
ieILC1-1	RASAL3	-0.372417	0.689067	0.224126	-1.66164	0.096585	0.689067	1.45124	0.444104	1.06915
ieILC1-1	RBPJ	-0.917788	0.399401	0.47571	-1.9293	0.0536935	0.399401	2.50375	0.157212	1.01469
ieILC1-1	RBX1	1.30825	3.69969	0.447551	2.92313	0.00346535	3.69969	0.270293	1.53889	8.89448
ieILC1-1	REEP5	2.18374	8.87944	0.692221	3.15468	0.00160673	8.87944	0.11262	2.28647	34.4831
ieILC1-1	RGCC	0.288027	1.33379	0.36545	0.788144	0.430613	1.33379	0.749741	0.651654	2.72998
ieILC1-1	RGL4	-0.276525	0.758415	0.233882	-1.18233	0.237076	0.758415	1.31854	0.479542	1.19946
ieILC1-1	RGS1	-0.00891792	0.991122	0.209625	-0.0425422	0.966066	0.991122	1.00896	0.657194	1.49472
ieILC1-1	RGS10	1.08023	2.94537	0.431935	2.50092	0.0123871	2.94537	0.339516	1.26321	6.86757
ieILC1-1	RHOH	-0.3602	0.697537	0.22136	-1.62722	0.103691	0.697537	1.43362	0.452008	1.07644
ieILC1-1	RNF187	0.679265	1.97243	0.654403	1.03799	0.299273	1.97243	0.506989	0.546982	7.11262
ieILC1-1	RPL23	1.13947	3.12513	0.427818	2.66346	0.00773424	3.12513	0.319987	1.35116	7.22814
ieILC1-1	RPL28	0.603798	1.82905	0.371826	1.62387	0.104403	1.82905	0.546731	0.882525	3.79075
ieILC1-1	RPL5	0.795874	2.21638	0.494843	1.60834	0.107761	2.21638	0.451187	0.840297	5.84594
ieILC1-1	RPLP1	0.800177	2.22594	0.389749	2.05306	0.0400667	2.22594	0.449249	1.03695	4.77823
ieILC1-1	RPS26	0.897087	2.45245	0.36823	2.43622	0.0148419	2.45245	0.407756	1.19169	5.04705
ieILC1-1	RPS9	0.710198	2.03439	0.390138	1.82038	0.0687018	2.03439	0.491547	0.946998	4.3704
ieILC1-1	S100A11	0.560959	1.75235	0.434501	1.29104	0.196689	1.75235	0.570662	0.747779	4.10647
ieILC1-1	SAMSN1	-0.313893	0.730597	0.247053	-1.27055	0.20389	0.730597	1.36874	0.45018	1.18569
ieILC1-1	SEL1L3	-0.374634	0.687541	0.243017	-1.5416	0.123172	0.687541	1.45446	0.427014	1.10702
ieILC1-1	SEM1	0.290522	1.33712	0.354967	0.818447	0.413102	1.33712	0.747873	0.666843	2.68115
ieILC1-1	SEMA4D	-0.420794	0.656525	0.286545	-1.46851	0.141966	0.656525	1.52317	0.374407	1.15122
ieILC1-1	SEPT1	-0.344277	0.708733	0.211778	-1.62565	0.104024	0.708733	1.41097	0.467968	1.07337
ieILC1-1	SERBP1	-0.215443	0.806184	0.761274	-0.283003	0.777175	0.806184	1.24041	0.181316	3.58453
ieILC1-1	SF3B1	-0.743561	0.475418	0.601823	-1.23551	0.216639	0.475418	2.10341	0.146151	1.5465
ieILC1-1	SFPQ	-1.47316	0.2292	0.854258	-1.72449	0.0846193	0.2292	4.363	0.0429605	1.22281
ieILC1-1	SH2D1A	-0.30587	0.736482	0.174226	-1.75559	0.0791578	0.736482	1.35781	0.523433	1.03625
ieILC1-1	SH3BGRL3	0.22187	1.24841	0.40588	0.54664	0.584626	1.24841	0.80102	0.563471	2.76594
ieILC1-1	SH3BP1	-0.507379	0.602072	0.499031	-1.01673	0.309283	0.602072	1.66093	0.226398	1.60112
ieILC1-1	SIRPG	-0.343957	0.708959	0.169602	-2.02802	0.0425578	0.708959	1.41052	0.508459	0.988523
ieILC1-1	SLA	-0.434043	0.647884	0.223249	-1.94421	0.05187	0.647884	1.54349	0.418281	1.00352
ieILC1-1	SLA2	-0.357648	0.699319	0.18708	-1.91174	0.0559098	0.699319	1.42996	0.484655	1.00906
ieILC1-1	SLC2A3	0.349207	1.41794	0.246254	1.41808	0.156168	1.41794	0.705247	0.875078	2.29758
ieILC1-1	SLC3A2	0.775387	2.17143	0.366873	2.11351	0.0345575	2.17143	0.460525	1.05795	4.45686
ieILC1-1	SLFN5	-0.311362	0.732449	0.264118	-1.17887	0.238449	0.732449	1.36528	0.436475	1.22912
ieILC1-1	SNRPG	0.90775	2.47874	0.444881	2.04043	0.0413074	2.47874	0.403431	1.03645	5.92808
ieILC1-1	SOCS1	-0.703546	0.494828	0.264979	-2.65509	0.00792862	0.494828	2.02091	0.294376	0.831773
ieILC1-1	SOD1	0.885013	2.42302	0.415869	2.1281	0.0333285	2.42302	0.412709	1.07243	5.47451
ieILC1-1	SP100	0.585815	1.79645	0.398786	1.469	0.141834	1.79645	0.556652	0.822184	3.92521
ieILC1-1	SRI	1.2845	3.61286	0.454153	2.82834	0.00467904	3.61286	0.276789	1.48346	8.79886
ieILC1-1	SRM	0.649599	1.91477	0.426765	1.52215	0.127972	1.91477	0.522255	0.829573	4.41957
ieILC1-1	SRP14	1.98922	7.30984	0.614468	3.23731	0.00120664	7.30984	0.136802	2.19216	24.375
ieILC1-1	SRSF7	0.294511	1.34247	0.668722	0.440408	0.659641	1.34247	0.744896	0.361982	4.97876
ieILC1-1	STAT3	-2.06262	0.12712	0.531602	-3.88001	0.000104453	0.12712	7.86656	0.0448451	0.360343
ieILC1-1	STK17A	0.992497	2.69796	0.371424	2.67214	0.00753688	2.69796	0.37065	1.3028	5.58717
ieILC1-1	STK17B	-0.0539347	0.947494	0.418155	-0.128983	0.897371	0.947494	1.05542	0.417486	2.15036
ieILC1-1	STOM	-0.143864	0.866005	0.442782	-0.32491	0.745249	0.866005	1.15473	0.3636	2.06261
ieILC1-1	SUPT3H	0.955812	2.60078	0.385372	2.48023	0.0131298	2.60078	0.3845	1.22201	5.5352
ieILC1-1	SURF4	1.21721	3.37775	0.653506	1.86258	0.0625207	3.37775	0.296055	0.938345	12.1588
ieILC1-1	TALDO1	0.57259	1.77285	0.378218	1.51392	0.130047	1.77285	0.564063	0.844759	3.7206
ieILC1-1	TANK	-0.66338	0.515107	0.557253	-1.19045	0.233871	0.515107	1.94134	0.172808	1.53544
ieILC1-1	TAP1	0.0920558	1.09643	0.267858	0.343673	0.731092	1.09643	0.912054	0.648601	1.85345
ieILC1-1	TAX1BP1	1.34544	3.83989	0.724046	1.85823	0.0631364	3.83989	0.260424	0.928987	15.8718
ieILC1-1	TBCD	-1.27868	0.278405	0.569134	-2.2467	0.0246589	0.278405	3.59188	0.0912493	0.849427
ieILC1-1	TIGIT	-0.417129	0.658936	0.181383	-2.29971	0.0214648	0.658936	1.5176	0.461795	0.940236
ieILC1-1	TMCO1	2.25401	9.52584	0.562419	4.0077	6.13124e-05	9.52584	0.104978	3.16353	28.6837
ieILC1-1	TMEM14B	1.73531	5.67068	0.481217	3.60609	0.00031085	5.67068	0.176346	2.20812	14.5629
ieILC1-1	TMEM14C	1.78934	5.98551	0.514828	3.47561	0.000509694	5.98551	0.16707	2.18212	16.4181
ieILC1-1	TMEM50A	1.20171	3.3258	0.770601	1.55944	0.118891	3.3258	0.30068	0.734444	15.0603
ieILC1-1	TNFAIP3	0.0222701	1.02252	0.272617	0.0816901	0.934893	1.02252	0.977976	0.599266	1.74471
ieILC1-1	TNFRSF1B	-0.643827	0.525278	0.245383	-2.62377	0.00869635	0.525278	1.90375	0.324728	0.849688
ieILC1-1	TNFSF10	0.336504	1.40004	0.253766	1.32604	0.184825	1.40004	0.714263	0.851405	2.30222
ieILC1-1	TPI1	0.916707	2.50104	0.489579	1.87244	0.0611457	2.50104	0.399833	0.958055	6.52907
ieILC1-1	TPM4	0.120976	1.1286	0.512026	0.23627	0.813223	1.1286	0.886055	0.413716	3.07876
ieILC1-1	TRAT1	-0.270102	0.763302	0.15254	-1.7707	0.0766105	0.763302	1.3101	0.56605	1.02929
ieILC1-1	TSC22D3	0.0733938	1.07615	0.308915	0.237586	0.812202	1.07615	0.929235	0.587389	1.97162
ieILC1-1	TTC1	1.10692	3.02504	0.53285	2.07736	0.0377679	3.02504	0.330574	1.06455	8.59596
ieILC1-1	TTC39C	-1.14477	0.318296	0.470411	-2.43356	0.0149512	0.318296	3.14173	0.126595	0.800288
ieILC1-1	TUBA1A	0.692633	1.99897	0.394294	1.75664	0.078979	1.99897	0.500257	0.92296	4.32942
ieILC1-1	TUBA4A	0.334362	1.39705	0.245985	1.35928	0.174058	1.39705	0.715794	0.862639	2.26253
ieILC1-1	TXN	0.75544	2.12855	0.29652	2.54769	0.0108439	2.12855	0.469804	1.19038	3.80611
ieILC1-1	TYMP	0.0610298	1.06293	0.254863	0.239461	0.810748	1.06293	0.940795	0.645008	1.75164
ieILC1-1	UBC	0.510415	1.66598	0.601913	0.847988	0.396445	1.66598	0.600246	0.51206	5.42026
ieILC1-1	UBE2A	1.79628	6.02717	0.74504	2.41098	0.0159097	6.02717	0.165915	1.39937	25.9593
ieILC1-1	UBE2L6	0.194564	1.21478	0.271121	0.717629	0.472986	1.21478	0.823193	0.714035	2.0667
ieILC1-1	UBE2N	0.763217	2.14517	0.71245	1.07126	0.284054	2.14517	0.466164	0.530912	8.66761
ieILC1-1	UBXN4	-0.390242	0.676893	0.529463	-0.737052	0.46109	0.676893	1.47734	0.239795	1.91073
ieILC1-1	UFC1	1.26289	3.53564	0.586733	2.15242	0.0313646	3.53564	0.282834	1.11954	11.166
ieILC1-1	VCP	-0.404996	0.666979	0.491414	-0.824144	0.409857	0.666979	1.4993	0.254577	1.74745
ieILC1-1	VDAC1	1.39379	4.03009	0.633905	2.19874	0.0278967	4.03009	0.248133	1.16341	13.9603
ieILC1-1	VIM	0.18556	1.20389	0.271666	0.683043	0.49458	1.20389	0.830639	0.706879	2.05036
ieILC1-1	VMP1	1.83537	6.26742	0.548407	3.34672	0.000817728	6.26742	0.159555	2.13936	18.3609
ieILC1-1	WNK1	-0.622585	0.536556	0.370178	-1.68185	0.0925975	0.536556	1.86374	0.259728	1.10844
ieILC1-1	YWHAE	1.38631	4.00005	0.715736	1.9369	0.0527582	4.00005	0.249997	0.983624	16.2668
ieILC1-1	YWHAH	0.947415	2.57904	0.762452	1.24259	0.214019	2.57904	0.387742	0.578704	11.4936
ieILC1-1	ZCRB1	1.72857	5.63257	0.714155	2.42043	0.015502	5.63257	0.177539	1.38937	22.8348
ieILC1-1	ZFP36	-0.194739	0.82305	0.274626	-0.709105	0.478259	0.82305	1.21499	0.480468	1.4099
ieILC1-1	ZFP36L2	0.287131	1.3326	0.426189	0.673718	0.500491	1.3326	0.750413	0.577998	3.07236
ieILC1-1	ZNF683	-0.130519	0.87764	0.145467	-0.897238	0.369592	0.87764	1.13942	0.659925	1.16718
ieILC1-1	ZYX	0.577756	1.78203	0.468901	1.23215	0.217894	1.78203	0.561156	0.710864	4.4673
ieILC1-2	AP3S1	0.515744	1.67488	0.513331	1.0047	0.315041	1.67488	0.597056	0.612402	4.58071
ieILC1-2	ARPC1B	0.903068	2.46716	0.407683	2.21512	0.0267516	2.46716	0.405324	1.10963	5.48552
ieILC1-2	ARPP19	0.0124761	1.01255	0.647171	0.019278	0.984619	1.01255	0.987601	0.284803	3.59991
ieILC1-2	BAX	0.687045	1.98783	0.508755	1.35045	0.176873	1.98783	0.50306	0.733377	5.38806
ieILC1-2	BST2	-0.00642053	0.9936	0.174797	-0.0367314	0.970699	0.9936	1.00644	0.705382	1.39958
ieILC1-2	C11orf58	1.42058	4.13954	0.715013	1.98679	0.0469452	4.13954	0.241573	1.01937	16.8102
ieILC1-2	C19orf53	0.886685	2.42707	0.447224	1.98264	0.0474074	2.42707	0.412019	1.01019	5.83123
ieILC1-2	CALM2	1.7054	5.50358	0.593411	2.87389	0.00405446	5.50358	0.1817	1.72002	17.6099
ieILC1-2	CALM3	1.1923	3.29464	0.642523	1.85565	0.063504	3.29464	0.303524	0.935171	11.6071
ieILC1-2	CAPZA2	1.60705	4.9881	0.60593	2.65221	0.00799665	4.9881	0.200477	1.52113	16.357
ieILC1-2	CARHSP1	-0.0768656	0.926014	0.344954	-0.222829	0.823669	0.926014	1.0799	0.470969	1.82072
ieILC1-2	CBFB	0.589434	1.80297	0.708889	0.83149	0.405697	1.80297	0.554641	0.449346	7.23428
ieILC1-2	CBX3	1.71025	5.53037	0.548013	3.12083	0.00180343	5.53037	0.18082	1.88923	16.1891
ieILC1-2	CCL3L1	0.238249	1.26902	0.19264	1.23675	0.216178	1.26902	0.788007	0.86995	1.85117
ieILC1-2	CCT3	1.30547	3.68942	0.658384	1.98284	0.0473855	3.68942	0.271045	1.01517	13.4084
ieILC1-2	CCT4	1.12638	3.08448	0.602529	1.86942	0.0615638	3.08448	0.324204	0.946909	10.0474
ieILC1-2	CCT6A	0.877121	2.40397	0.341356	2.56952	0.010184	2.40397	0.415979	1.23131	4.69345
ieILC1-2	CD151	0.948875	2.5828	0.347353	2.73173	0.0063003	2.5828	0.387176	1.30745	5.10221
ieILC1-2	CD7	-0.419561	0.657335	0.208486	-2.01241	0.0441762	0.657335	1.52129	0.436841	0.989124
ieILC1-2	CDK2AP2	0.528934	1.69712	0.417138	1.26801	0.204795	1.69712	0.589233	0.749281	3.84399
ieILC1-2	CHMP5	1.10482	3.01869	0.437544	2.52505	0.011568	3.01869	0.331269	1.2805	7.11634
ieILC1-2	CMTM6	0.141855	1.15241	0.497941	0.284883	0.775734	1.15241	0.867747	0.434269	3.05812
ieILC1-2	COPZ1	2.06052	7.85007	0.784233	2.62744	0.00860311	7.85007	0.127387	1.68785	36.5102
ieILC1-2	COX17	0.903764	2.46888	0.39355	2.29644	0.0216508	2.46888	0.405042	1.14159	5.33937
ieILC1-2	COX5A	0.574351	1.77598	0.468499	1.22594	0.220222	1.77598	0.56307	0.709006	4.44861
ieILC1-2	COX6B1	0.414274	1.51327	0.396131	1.0458	0.295652	1.51327	0.66082	0.696193	3.2893
ieILC1-2	COX6C	0.602534	1.82674	0.331694	1.81654	0.0692882	1.82674	0.547423	0.95354	3.49958
ieILC1-2	COX7A2	0.601426	1.82472	0.438953	1.37014	0.170644	1.82472	0.54803	0.771895	4.31353
ieILC1-2	CSNK1A1	0.293671	1.34134	0.547005	0.536871	0.591357	1.34134	0.745522	0.459122	3.91878
ieILC1-2	CTSD	0.146065	1.15727	0.44721	0.326615	0.743959	1.15727	0.864101	0.481693	2.78036
ieILC1-2	CXCL8	-0.0306191	0.969845	0.163607	-0.18715	0.851543	0.969845	1.03109	0.703785	1.33649
ieILC1-2	CYTH4	-0.319201	0.726729	0.236306	-1.3508	0.17676	0.726729	1.37603	0.457329	1.15483
ieILC1-2	DCTPP1	0.68962	1.99296	0.449165	1.53534	0.124701	1.99296	0.501767	0.826357	4.80649
ieILC1-2	DCXR	0.129528	1.13829	0.352261	0.367706	0.713092	1.13829	0.87851	0.570701	2.27038
ieILC1-2	DEF6	-0.0106239	0.989432	0.525598	-0.020213	0.983873	0.989432	1.01068	0.35318	2.77189
ieILC1-2	DEK	-0.296953	0.743079	0.444729	-0.667716	0.504315	0.743079	1.34575	0.3108	1.7766
ieILC1-2	DNAJC15	0.565012	1.75947	0.284378	1.98683	0.046941	1.75947	0.568353	1.00767	3.07217
ieILC1-2	DRAP1	0.607878	1.83653	0.367769	1.65288	0.098356	1.83653	0.544505	0.893207	3.7761
ieILC1-2	DUT	0.659443	1.93371	0.444997	1.4819	0.138366	1.93371	0.517139	0.808369	4.62567
ieILC1-2	DYNLRB1	0.554073	1.74033	0.423464	1.30843	0.190727	1.74033	0.574605	0.758889	3.99102
ieILC1-2	ECH1	-0.379678	0.684081	0.513121	-0.739939	0.459337	0.684081	1.46181	0.250229	1.87015
ieILC1-2	ECHS1	0.983425	2.6736	0.53362	1.84293	0.0653393	2.6736	0.374028	0.939458	7.60877
ieILC1-2	EIF3A	-0.747597	0.473503	0.503433	-1.485	0.137544	0.473503	2.11192	0.176522	1.27012
ieILC1-2	EIF3J	1.08799	2.9683	0.699808	1.5547	0.120019	2.9683	0.336893	0.75306	11.7
ieILC1-2	EIF5A	0.960612	2.6133	0.451632	2.12698	0.0334219	2.6133	0.382659	1.07835	6.33314
ieILC1-2	EIF5B	-1.22811	0.292845	0.566586	-2.16756	0.0301919	0.292845	3.41477	0.0964627	0.889031
ieILC1-2	ELOC	1.62449	5.07584	0.433652	3.74607	0.000179626	5.07584	0.197012	2.16961	11.875
ieILC1-2	EPSTI1	0.280967	1.32441	0.196103	1.43276	0.151927	1.32441	0.755053	0.901778	1.94512
ieILC1-2	ERH	0.957006	2.60389	0.49294	1.94142	0.052207	2.60389	0.384041	0.990902	6.84249
ieILC1-2	FAM3C	0.604936	1.83114	0.416473	1.45252	0.146356	1.83114	0.546109	0.809502	4.14212
ieILC1-2	FAM96B	1.09978	3.00351	0.412554	2.66579	0.00768071	3.00351	0.332944	1.33802	6.74211
ieILC1-2	FASLG	-0.185977	0.830292	0.160161	-1.16119	0.245566	0.830292	1.2044	0.606599	1.13648
ieILC1-2	FCER1G	-0.0339177	0.966651	0.243369	-0.139368	0.88916	0.966651	1.0345	0.599949	1.55749
ieILC1-2	FLOT1	2.3439	10.4218	0.574929	4.07685	4.56499e-05	10.4218	0.0959526	3.37724	32.1606
ieILC1-2	GADD45B	0.89614	2.45013	0.338074	2.65072	0.00803205	2.45013	0.408142	1.26305	4.75289
ieILC1-2	GADD45GIP1	0.697305	2.00833	0.308972	2.25685	0.0240174	2.00833	0.497926	1.09607	3.67988
ieILC1-2	GLIPR2	-0.177774	0.837131	0.29204	-0.608732	0.542702	0.837131	1.19456	0.47229	1.48381
ieILC1-2	GNAI3	0.409801	1.50652	0.672549	0.609325	0.542309	1.50652	0.663782	0.40318	5.62923
ieILC1-2	GNG5	0.693158	2.00002	0.628575	1.10274	0.270138	2.00002	0.499995	0.583432	6.85612
ieILC1-2	GNLY	-0.0214203	0.978808	0.156599	-0.136785	0.891201	0.978808	1.02165	0.720113	1.33044
ieILC1-2	GNPTAB	-1.00054	0.367682	0.460307	-2.17363	0.029733	0.367682	2.71974	0.149162	0.90633
ieILC1-2	GPX4	0.457296	1.5798	0.382822	1.19454	0.232266	1.5798	0.632993	0.746007	3.34549
ieILC1-2	GSTP1	0.487782	1.6287	0.329251	1.48149	0.138476	1.6287	0.613986	0.854245	3.10527
ieILC1-2	GZMB	-0.127124	0.880624	0.166689	-0.762642	0.445677	0.880624	1.13556	0.635191	1.22089
ieILC1-2	HINT1	1.04613	2.84661	0.478466	2.18642	0.0287848	2.84661	0.351296	1.11444	7.27107
ieILC1-2	HM13	0.702172	2.01813	0.521831	1.34559	0.178434	2.01813	0.495508	0.725716	5.61219
ieILC1-2	HMGN1	0.595328	1.81363	0.475754	1.25134	0.210812	1.81363	0.551382	0.713814	4.60798
ieILC1-2	HNRNPA3	-0.254078	0.775631	0.617245	-0.411633	0.680608	0.775631	1.28927	0.231343	2.60049
ieILC1-2	HNRNPC	2.28958	9.87083	0.792708	2.88831	0.0038732	9.87083	0.101309	2.08737	46.6775
ieILC1-2	HNRNPK	0.400653	1.4928	1.1028	0.363304	0.716378	1.4928	0.669883	0.171908	12.9631
ieILC1-2	HPRT1	1.19281	3.29634	0.494793	2.41073	0.0159206	3.29634	0.303367	1.24987	8.69362
ieILC1-2	HSP90AA1	0.361048	1.43483	0.494322	0.730389	0.465152	1.43483	0.696946	0.544544	3.78067
ieILC1-2	ID2	-0.562957	0.569522	0.245092	-2.29692	0.0216233	0.569522	1.75586	0.35228	0.920733
ieILC1-2	ID3	0.548445	1.73056	0.299859	1.82901	0.0673985	1.73056	0.577848	0.961493	3.11478
ieILC1-2	IFI35	0.274185	1.31546	0.248486	1.10342	0.269843	1.31546	0.760191	0.808287	2.14086
ieILC1-2	IFI44L	-0.0284544	0.971947	0.141129	-0.201619	0.840214	0.971947	1.02886	0.737077	1.28166
ieILC1-2	IFI6	0.213504	1.23801	0.159828	1.33583	0.181604	1.23801	0.807749	0.90506	1.69344
ieILC1-2	ILF2	0.693682	2.00107	0.672666	1.03124	0.302427	2.00107	0.499733	0.535412	7.47888
ieILC1-2	ILK	1.18107	3.25786	0.52732	2.23976	0.0251065	3.25786	0.30695	1.15898	9.15772
ieILC1-2	IRF2	-0.548302	0.57793	0.372	-1.47393	0.140501	0.57793	1.73031	0.278759	1.19818
ieILC1-2	IRF7	0.0888005	1.09286	0.247156	0.35929	0.719378	1.09286	0.915028	0.673266	1.77396
ieILC1-2	ISG20	0.0124994	1.01258	0.244558	0.0511101	0.959238	1.01258	0.987578	0.62699	1.6353
ieILC1-2	ITGB1	0.533361	1.70465	0.377663	1.41227	0.157872	1.70465	0.58663	0.813145	3.57358
ieILC1-2	IVNS1ABP	0.673498	1.96108	0.386082	1.74444	0.0810821	1.96108	0.509922	0.920158	4.17955
ieILC1-2	KLRC1	0.126315	1.13464	0.182381	0.692589	0.488567	1.13464	0.881337	0.793625	1.62219
ieILC1-2	KRT81	0.326045	1.38548	0.14322	2.27652	0.0228147	1.38548	0.721773	1.04638	1.83446
ieILC1-2	KTN1	0.576843	1.78041	0.434654	1.32713	0.184465	1.78041	0.561669	0.759524	4.17348
ieILC1-2	LAMTOR5	1.50421	4.50058	0.478749	3.14195	0.00167825	4.50058	0.222193	1.76099	11.5022
ieILC1-2	LAT2	-0.320225	0.725986	0.305179	-1.0493	0.294039	0.725986	1.37744	0.399172	1.32037
ieILC1-2	LSM5	1.26923	3.55809	0.44811	2.8324	0.00462003	3.55809	0.281049	1.47838	8.56346
ieILC1-2	LSM7	0.712841	2.03978	0.333549	2.13714	0.0325866	2.03978	0.490249	1.06088	3.92194
ieILC1-2	LSP1	-0.444445	0.64118	0.237835	-1.86871	0.0616627	0.64118	1.55962	0.402286	1.02194
ieILC1-2	LTB	-0.31439	0.730235	0.206627	-1.52153	0.128127	0.730235	1.36942	0.487058	1.09482
ieILC1-2	LY6E	0.385337	1.47011	0.259901	1.48263	0.138173	1.47011	0.680221	0.883327	2.44669
ieILC1-2	MAD2L2	1.16362	3.20149	0.400278	2.90702	0.00364888	3.20149	0.312354	1.46095	7.01568
ieILC1-2	MAGED2	0.517489	1.67781	0.520965	0.993326	0.320551	1.67781	0.596015	0.60436	4.65789
ieILC1-2	MIF	0.709049	2.03206	0.315858	2.24484	0.0247786	2.03206	0.492112	1.09415	3.77394
ieILC1-2	MPG	1.14497	3.14236	0.456035	2.51072	0.0120486	3.14236	0.318232	1.28552	7.68129
ieILC1-2	MPST	0.473939	1.60631	0.338865	1.39861	0.16193	1.60631	0.622545	0.826774	3.12084
ieILC1-2	MRPL41	0.711278	2.03659	0.29536	2.40817	0.0160325	2.03659	0.491016	1.14155	3.63341
ieILC1-2	MRPL52	0.912736	2.49113	0.321521	2.83881	0.00452824	2.49113	0.401424	1.32653	4.67816
ieILC1-2	MRPS21	0.847149	2.33299	0.352635	2.40234	0.0162905	2.33299	0.428635	1.16882	4.65667
ieILC1-2	MRPS34	0.311831	1.36592	0.466909	0.667863	0.504221	1.36592	0.732105	0.547007	3.41083
ieILC1-2	MRPS6	0.965815	2.62693	0.498563	1.9372	0.0527214	2.62693	0.380673	0.988713	6.97953
ieILC1-2	MX1	-0.0428272	0.958077	0.180487	-0.237287	0.812434	0.958077	1.04376	0.672619	1.36468
ieILC1-2	MYL12B	0.860212	2.36366	0.360648	2.38519	0.0170705	2.36366	0.423073	1.16574	4.79258
ieILC1-2	MYL6	0.972536	2.64464	0.375167	2.59227	0.00953437	2.64464	0.378123	1.26772	5.51709
ieILC1-2	NASP	-0.520164	0.594423	0.459571	-1.13185	0.257698	0.594423	1.6823	0.241495	1.46313
ieILC1-2	NDFIP2	0.686148	1.98605	0.334193	2.05315	0.0400582	1.98605	0.503512	1.03163	3.82345
ieILC1-2	NDUFA6	0.615092	1.84983	0.474267	1.29693	0.194655	1.84983	0.540591	0.730187	4.68628
ieILC1-2	NDUFAB1	0.856543	2.355	0.466866	1.83467	0.0665551	2.355	0.424628	0.943181	5.88015
ieILC1-2	NDUFS7	0.596175	1.81516	0.395393	1.5078	0.131605	1.81516	0.550915	0.836289	3.93981
ieILC1-2	NDUFS8	0.749773	2.11652	0.347356	2.15852	0.0308878	2.11652	0.472474	1.0714	4.18112
ieILC1-2	NHP2	0.926823	2.52647	0.417247	2.22128	0.0263318	2.52647	0.395809	1.1152	5.72367
ieILC1-2	NOP10	0.966318	2.62825	0.423657	2.2809	0.0225545	2.62825	0.380481	1.14564	6.02954
ieILC1-2	NSMCE1	0.799528	2.22449	0.389608	2.05213	0.0401569	2.22449	0.449541	1.03656	4.77382
ieILC1-2	NT5C3A	0.87785	2.40572	0.403428	2.17597	0.0295572	2.40572	0.415676	1.09105	5.3045
ieILC1-2	NUDC	0.560408	1.75139	0.492937	1.13688	0.25559	1.75139	0.570976	0.66649	4.60226
ieILC1-2	NUDT5	0.524424	1.68949	0.537147	0.976314	0.328909	1.68949	0.591896	0.589568	4.84145
ieILC1-2	OAS1	0.0892138	1.09331	0.227422	0.392282	0.69485	1.09331	0.91465	0.700104	1.70737
ieILC1-2	PA2G4	0.262933	1.30074	0.580899	0.45263	0.650815	1.30074	0.768794	0.416608	4.06118
ieILC1-2	PCID2	1.4776	4.3824	0.559998	2.63857	0.00832561	4.3824	0.228186	1.46231	13.1336
ieILC1-2	PCMT1	2.06196	7.8614	0.651119	3.1668	0.00154125	7.8614	0.127204	2.19415	28.1665
ieILC1-2	PDCD10	1.07833	2.93976	0.511847	2.10674	0.0351403	2.93976	0.340164	1.07802	8.01672
ieILC1-2	PFDN2	0.956003	2.60128	0.43557	2.19483	0.0281755	2.60128	0.384426	1.10772	6.10864
ieILC1-2	PHPT1	0.374703	1.45456	0.313205	1.19635	0.231559	1.45456	0.687493	0.787284	2.6874
ieILC1-2	PIM1	0.389557	1.47633	0.337178	1.15534	0.247949	1.47633	0.677357	0.762388	2.85883
ieILC1-2	PLEKHF1	0.348258	1.4166	0.327211	1.06432	0.287183	1.4166	0.705917	0.745974	2.6901
ieILC1-2	POLR2E	0.553541	1.7394	0.589599	0.938843	0.347811	1.7394	0.57491	0.547686	5.52418
ieILC1-2	POMP	1.53164	4.62577	0.457294	3.34936	0.000809983	4.62577	0.21618	1.88771	11.3353
ieILC1-2	PRDX5	0.93455	2.54607	0.368967	2.53288	0.0113129	2.54607	0.392763	1.23539	5.24729
ieILC1-2	PRDX6	1.31265	3.71602	0.514937	2.54916	0.0107984	3.71602	0.269105	1.35445	10.1951
ieILC1-2	PRELID1	0.683968	1.98173	0.425867	1.60606	0.108261	1.98173	0.504611	0.860092	4.56607
ieILC1-2	PRNP	0.722395	2.05936	0.329648	2.19141	0.0284218	2.05936	0.485588	1.07928	3.92942
ieILC1-2	PSMA1	1.98703	7.29386	0.57433	3.45974	0.00054069	7.29386	0.137102	2.3664	22.4816
ieILC1-2	PSMA4	1.20499	3.33671	0.490112	2.45859	0.0139482	3.33671	0.299696	1.27684	8.71974
ieILC1-2	PSMB1	1.03426	2.81302	0.441946	2.34023	0.0192717	2.81302	0.35549	1.18301	6.68894
ieILC1-2	PSMB2	0.717411	2.04912	0.665882	1.07739	0.281308	2.04912	0.488014	0.555607	7.55731
ieILC1-2	PSMB3	1.08013	2.94505	0.389018	2.77655	0.00549391	2.94505	0.339552	1.37392	6.31285
ieILC1-2	PSME2	0.482535	1.62018	0.325914	1.48056	0.138724	1.62018	0.617217	0.85535	3.06889
ieILC1-2	PTMA	-0.170492	0.84325	0.511153	-0.333543	0.738724	0.84325	1.18589	0.309643	2.29642
ieILC1-2	PTPN7	-0.514613	0.597732	0.199432	-2.58039	0.00986893	0.597732	1.67299	0.404342	0.883616
ieILC1-2	RAB11A	0.11558	1.12252	0.534883	0.216085	0.828922	1.12252	0.890849	0.393462	3.2025
ieILC1-2	RAN	1.74243	5.71121	0.585657	2.97517	0.00292822	5.71121	0.175094	1.81224	17.9987
ieILC1-2	RANBP1	0.861509	2.36673	0.435044	1.98028	0.0476722	2.36673	0.422524	1.00888	5.55212
ieILC1-2	RAP1A	0.615145	1.84993	0.646561	0.951411	0.341396	1.84993	0.540562	0.520956	6.56913
ieILC1-2	RBCK1	0.91122	2.48735	0.488875	1.86391	0.0623339	2.48735	0.402034	0.954129	6.48438
ieILC1-2	REL	-0.407838	0.665086	0.209855	-1.94343	0.0519646	0.665086	1.50356	0.440808	1.00348
ieILC1-2	RGS16	0.11763	1.12483	0.251151	0.468365	0.639524	1.12483	0.889025	0.687553	1.8402
ieILC1-2	RHEB	1.65659	5.24139	0.595565	2.78153	0.00541025	5.24139	0.190789	1.63117	16.842
ieILC1-2	RNF181	1.25262	3.4995	0.399277	3.13722	0.00170557	3.4995	0.285755	1.60008	7.65371
ieILC1-2	ROMO1	0.665864	1.94617	0.27615	2.41124	0.0158985	1.94617	0.513829	1.13272	3.3438
ieILC1-2	RPA3	1.37489	3.95465	0.401369	3.42551	0.000613645	3.95465	0.252867	1.80079	8.68468
ieILC1-2	RPL4	0.830327	2.29407	0.443568	1.87192	0.061217	2.29407	0.435907	0.961701	5.47233
ieILC1-2	RPL41	0.76166	2.14183	0.403956	1.8855	0.0593621	2.14183	0.466891	0.970369	4.72751
ieILC1-2	RPS15	0.383669	1.46766	0.339065	1.13155	0.257824	1.46766	0.681357	0.755114	2.85258
ieILC1-2	RPS19	0.4921	1.63575	0.334985	1.46902	0.141827	1.63575	0.611341	0.848353	3.15396
ieILC1-2	RPS2	0.618137	1.85547	0.390872	1.58143	0.113779	1.85547	0.538947	0.862468	3.99176
ieILC1-2	RPS21	0.808305	2.2441	0.319653	2.5287	0.0114486	2.2441	0.445613	1.19937	4.19886
ieILC1-2	RPS27L	0.737648	2.09101	0.463119	1.59278	0.111209	2.09101	0.478237	0.843624	5.18279
ieILC1-2	RPS3	0.831721	2.29727	0.342448	2.42875	0.0151509	2.29727	0.4353	1.17414	4.49473
ieILC1-2	RPS6	0.725955	2.0667	0.345984	2.09823	0.0358848	2.0667	0.483862	1.049	4.07174
ieILC1-2	RTF1	-0.935833	0.392259	0.722243	-1.29573	0.195068	0.392259	2.54934	0.0952355	1.61565
ieILC1-2	RTRAF	1.4782	4.38505	0.57748	2.55974	0.0104749	4.38505	0.228048	1.41391	13.5996
ieILC1-2	SAMD9	-0.0789856	0.924053	0.198021	-0.398875	0.689985	0.924053	1.08219	0.626818	1.36224
ieILC1-2	SAT1	0.379626	1.46174	0.359184	1.05691	0.290551	1.46174	0.684117	0.722989	2.95534
ieILC1-2	SDCBP	1.47448	4.36878	0.586132	2.51561	0.0118825	4.36878	0.228897	1.38498	13.7809
ieILC1-2	SEC11A	2.98404	19.7675	0.632342	4.71903	2.36974e-06	19.7675	0.050588	5.72403	68.2659
ieILC1-2	SEPT2	0.742102	2.10034	0.63941	1.1606	0.245803	2.10034	0.476112	0.599824	7.35458
ieILC1-2	SIVA1	0.543745	1.72245	0.414255	1.31258	0.189323	1.72245	0.58057	0.76477	3.87936
ieILC1-2	SLC16A3	0.511008	1.66697	0.355849	1.43602	0.150996	1.66697	0.599891	0.829905	3.34832
ieILC1-2	SLC25A39	1.63359	5.12224	0.472563	3.45687	0.000546479	5.12224	0.195227	2.02868	12.9332
ieILC1-2	SLIRP	0.780535	2.18264	0.325233	2.39992	0.0163985	2.18264	0.458161	1.15383	4.12878
ieILC1-2	SNRPB	1.03773	2.8228	0.462234	2.24503	0.0247661	2.8228	0.354258	1.14084	6.98448
ieILC1-2	SNRPB2	1.15052	3.15983	0.48782	2.35849	0.0183496	3.15983	0.316473	1.21459	8.22048
ieILC1-2	SNRPD1	0.458984	1.58246	0.432162	1.06206	0.288206	1.58246	0.631926	0.678387	3.6914
ieILC1-2	SNRPD3	0.860035	2.36324	0.524675	1.63918	0.101176	2.36324	0.423147	0.845093	6.60865
ieILC1-2	SNX6	0.966155	2.62782	0.524546	1.84189	0.0654916	2.62782	0.380543	0.939943	7.34667
ieILC1-2	SP110	0.356949	1.42896	0.282453	1.26375	0.206321	1.42896	0.699808	0.821479	2.48568
ieILC1-2	SPRY1	-0.499401	0.606894	0.319692	-1.56213	0.118257	0.606894	1.64773	0.324332	1.13563
ieILC1-2	SRGN	-0.11949	0.887373	0.253939	-0.470548	0.637964	0.887373	1.12692	0.539452	1.45968
ieILC1-2	SRSF10	-0.104319	0.900938	0.800271	-0.130355	0.896286	0.900938	1.10995	0.187717	4.32401
ieILC1-2	SRSF3	1.03037	2.8021	0.737416	1.39727	0.162333	2.8021	0.356876	0.66038	11.8897
ieILC1-2	STARD3NL	1.05262	2.86516	0.374262	2.81253	0.00491537	2.86516	0.349021	1.37587	5.96652
ieILC1-2	STMN1	0.134511	1.14398	0.34148	0.393905	0.693651	1.14398	0.874144	0.5858	2.23401
ieILC1-2	SUMO2	0.546733	1.7276	0.677968	0.806429	0.419996	1.7276	0.578838	0.457463	6.52425
ieILC1-2	SUSD3	-0.193346	0.824197	0.226076	-0.855228	0.392425	0.824197	1.2133	0.52917	1.28371
ieILC1-2	SYNGR2	-0.028972	0.971444	0.449249	-0.0644897	0.94858	0.971444	1.0294	0.402732	2.34325
ieILC1-2	TCIRG1	0.280262	1.32348	0.381916	0.733831	0.463052	1.32348	0.755586	0.626078	2.79772
ieILC1-2	TIMM8B	0.705863	2.02559	0.360707	1.95689	0.0503609	2.02559	0.493682	0.99889	4.10759
ieILC1-2	TNFRSF18	-0.194574	0.823185	0.206911	-0.940376	0.347025	0.823185	1.21479	0.54875	1.23487
ieILC1-2	TRABD	0.325759	1.38508	0.466929	0.697663	0.485388	1.38508	0.721979	0.554657	3.4588
ieILC1-2	TRIM22	-0.136223	0.872648	0.205363	-0.663329	0.50712	0.872648	1.14594	0.58349	1.3051
ieILC1-2	TRMT112	1.3444	3.83587	0.419876	3.20189	0.00136528	3.83587	0.260697	1.68448	8.735
ieILC1-2	TSPAN14	-0.256853	0.773482	0.620171	-0.414165	0.678754	0.773482	1.29285	0.229382	2.6082
ieILC1-2	TSPO	0.120228	1.12775	0.42371	0.28375	0.776602	1.12775	0.886719	0.491531	2.58748
ieILC1-2	TSTD1	0.229926	1.25851	0.260326	0.883221	0.377117	1.25851	0.794593	0.755554	2.09626
ieILC1-2	TUBA1B	1.09848	2.99961	0.558926	1.96534	0.0493746	2.99961	0.333377	1.00301	8.97063
ieILC1-2	TUBB	0.491868	1.63537	0.617662	0.796338	0.425835	1.63537	0.611483	0.487372	5.48745
ieILC1-2	TWF2	1.29597	3.65453	0.52657	2.46115	0.0138493	3.65453	0.273633	1.30201	10.2577
ieILC1-2	TXNDC17	1.00266	2.72553	0.310083	3.23353	0.0012227	2.72553	0.366901	1.48425	5.00489
ieILC1-2	UBALD2	0.523294	1.68758	0.417778	1.25257	0.210364	1.68758	0.592565	0.744133	3.82717
ieILC1-2	UBB	0.283054	1.32718	0.424614	0.666616	0.505018	1.32718	0.753479	0.577427	3.05043
ieILC1-2	UBE2L3	1.05792	2.88037	0.639572	1.65411	0.0981061	2.88037	0.347177	0.822326	10.0891
ieILC1-2	UBL5	0.88408	2.42076	0.393096	2.24902	0.0245113	2.42076	0.413094	1.12033	5.23064
ieILC1-2	UQCRQ	0.678662	1.97124	0.343477	1.97586	0.0481709	1.97124	0.507295	1.00547	3.86463
ieILC1-2	VAMP8	0.834245	2.30307	0.389794	2.14022	0.032337	2.30307	0.434202	1.07279	4.94426
ieILC1-2	VAPA	0.688171	1.99007	0.578824	1.18891	0.234474	1.99007	0.502494	0.63999	6.1882
ieILC1-2	ZC3H15	0.690263	1.99424	0.522368	1.32141	0.186365	1.99424	0.501444	0.716369	5.5516
ieILC1-2	ZFAND6	0.873716	2.3958	0.682091	1.28094	0.200215	2.3958	0.417398	0.629294	9.12109
ieILC1-2	ZFP36L1	-0.713741	0.489808	0.44015	-1.62159	0.104892	0.489808	2.04161	0.206714	1.1606
ieILC1-NK-int	AREG	0.559689	1.75013	0.154018	3.63393	0.000279138	1.75013	0.571386	1.29411	2.36685
ieILC1-NK-int	ATF4	0.911661	2.48845	0.527618	1.72788	0.0840096	2.48845	0.401856	0.884749	6.99904
ieILC1-NK-int	BHLHE40	-0.133394	0.87512	0.343236	-0.388635	0.697546	0.87512	1.1427	0.446585	1.71487
ieILC1-NK-int	C6orf48	0.255323	1.29088	0.361994	0.705324	0.480609	1.29088	0.774666	0.634974	2.62431
ieILC1-NK-int	CCNL1	0.344651	1.4115	0.385518	0.893997	0.371324	1.4115	0.708467	0.663021	3.00492
ieILC1-NK-int	DUSP2	-0.303207	0.738446	0.235134	-1.2895	0.197223	0.738446	1.35419	0.465771	1.17075
ieILC1-NK-int	EEF1A1	0.447907	1.56503	0.56387	0.794343	0.426996	1.56503	0.638964	0.51827	4.72597
ieILC1-NK-int	EEF1B2	1.00357	2.72801	0.443314	2.2638	0.0235867	2.72801	0.366568	1.14418	6.50422
ieILC1-NK-int	EIF3E	1.50462	4.50246	0.526798	2.85617	0.00428783	4.50246	0.222101	1.60339	12.6433
ieILC1-NK-int	FXYD5	0.774516	2.16954	0.259439	2.98535	0.00283256	2.16954	0.460927	1.30477	3.60747
ieILC1-NK-int	IER2	-0.0666394	0.935533	0.37223	-0.179028	0.857916	0.935533	1.06891	0.451041	1.94045
ieILC1-NK-int	IFITM3	0.411059	1.50841	0.271698	1.51293	0.130298	1.50841	0.662948	0.885627	2.56915
ieILC1-NK-int	IL7R	-0.11216	0.893901	0.15286	-0.733742	0.463106	0.893901	1.11869	0.662483	1.20616
ieILC1-NK-int	MAFF	0.410635	1.50777	0.383281	1.07137	0.284004	1.50777	0.663229	0.711356	3.19585
ieILC1-NK-int	NFKBIA	-0.188671	0.828059	0.404576	-0.466341	0.640971	0.828059	1.20764	0.374701	1.82994
ieILC1-NK-int	NOP53	-0.175042	0.839422	0.41534	-0.421443	0.673432	0.839422	1.1913	0.371914	1.8946
ieILC1-NK-int	PABPC1	0.462153	1.58749	0.532088	0.868565	0.385085	1.58749	0.629926	0.559495	4.50428
ieILC1-NK-int	PIK3IP1	-0.413945	0.661037	0.322094	-1.28517	0.198734	0.661037	1.51277	0.351608	1.24278
ieILC1-NK-int	PIK3R1	-0.567534	0.566922	0.263866	-2.15084	0.0314885	0.566922	1.76391	0.338003	0.950881
ieILC1-NK-int	PPP1R2	-0.205024	0.814627	0.628348	-0.326291	0.744204	0.814627	1.22756	0.237743	2.79132
ieILC1-NK-int	RPL10	0.977814	2.65864	0.44414	2.20159	0.0276943	2.65864	0.376133	1.11329	6.34909
ieILC1-NK-int	RPL10A	1.40706	4.08392	0.473374	2.9724	0.00295482	4.08392	0.244863	1.61488	10.328
ieILC1-NK-int	RPL11	0.748824	2.11451	0.394661	1.89738	0.0577772	2.11451	0.472923	0.975605	4.58296
ieILC1-NK-int	RPL12	1.02927	2.79902	0.402374	2.55799	0.0105279	2.79902	0.357268	1.27205	6.15896
ieILC1-NK-int	RPL13	0.800446	2.22653	0.329727	2.4276	0.015199	2.22653	0.449129	1.16672	4.24906
ieILC1-NK-int	RPL13A	0.458474	1.58166	0.389994	1.17559	0.239759	1.58166	0.632248	0.736459	3.39685
ieILC1-NK-int	RPL14	0.607328	1.83552	0.379214	1.60154	0.109257	1.83552	0.544805	0.872914	3.85964
ieILC1-NK-int	RPL17	0.818593	2.26731	0.378396	2.16332	0.0305165	2.26731	0.441052	1.07999	4.75995
ieILC1-NK-int	RPL18	0.405393	1.49989	0.377042	1.07519	0.282288	1.49989	0.666714	0.716343	3.1405
ieILC1-NK-int	RPL18A	0.652486	1.92031	0.376949	1.73096	0.083458	1.92031	0.52075	0.9173	4.02004
ieILC1-NK-int	RPL19	0.987879	2.68553	0.401402	2.46107	0.0138524	2.68553	0.372366	1.2228	5.89799
ieILC1-NK-int	RPL22	0.907075	2.47707	0.495984	1.82884	0.0674233	2.47707	0.403703	0.937035	6.54817
ieILC1-NK-int	RPL22L1	0.581779	1.78922	0.268451	2.16717	0.0302222	1.78922	0.558903	1.0572	3.02809
ieILC1-NK-int	RPL23A	0.769505	2.1587	0.401263	1.91771	0.055148	2.1587	0.463242	0.983187	4.73966
ieILC1-NK-int	RPL24	0.67119	1.95656	0.387494	1.73213	0.0832508	1.95656	0.5111	0.9155	4.18148
ieILC1-NK-int	RPL26	1.09791	2.99788	0.380139	2.88817	0.0038749	2.99788	0.333569	1.42311	6.31523
ieILC1-NK-int	RPL27	1.04673	2.84831	0.407806	2.56673	0.0102662	2.84831	0.351085	1.28075	6.3345
ieILC1-NK-int	RPL27A	0.808841	2.2453	0.328539	2.46193	0.0138191	2.2453	0.445374	1.17929	4.27492
ieILC1-NK-int	RPL29	0.627047	1.87207	0.341534	1.83597	0.0663617	1.87207	0.534167	0.958537	3.65626
ieILC1-NK-int	RPL30	1.33897	3.81511	0.399895	3.3483	0.000813076	3.81511	0.262115	1.74227	8.35408
ieILC1-NK-int	RPL31	0.950071	2.58589	0.39557	2.40178	0.0163155	2.58589	0.386713	1.19097	5.61462
ieILC1-NK-int	RPL32	0.72071	2.05589	0.355863	2.02525	0.0428421	2.05589	0.486407	1.0235	4.12963
ieILC1-NK-int	RPL34	0.651587	1.91858	0.355609	1.83231	0.066905	1.91858	0.521218	0.955621	3.85191
ieILC1-NK-int	RPL35	0.671409	1.95699	0.302897	2.21662	0.0266487	1.95699	0.510988	1.08084	3.54336
ieILC1-NK-int	RPL35A	0.535527	1.70835	0.428213	1.25061	0.211078	1.70835	0.585361	0.738041	3.95432
ieILC1-NK-int	RPL36	0.780517	2.1826	0.296292	2.63428	0.00843148	2.1826	0.458169	1.22115	3.90102
ieILC1-NK-int	RPL36A	0.902896	2.46674	0.36752	2.45673	0.0140209	2.46674	0.405394	1.2003	5.0694
ieILC1-NK-int	RPL37	0.77475	2.17005	0.339722	2.28054	0.0225754	2.17005	0.460819	1.11506	4.2232
ieILC1-NK-int	RPL37A	0.866345	2.3782	0.332767	2.60345	0.00922898	2.3782	0.420486	1.23879	4.56563
ieILC1-NK-int	RPL38	0.775151	2.17092	0.325438	2.38187	0.0172248	2.17092	0.460634	1.14718	4.10825
ieILC1-NK-int	RPL39	0.443592	1.55829	0.240633	1.84344	0.0652653	1.55829	0.641727	0.972349	2.49733
ieILC1-NK-int	RPL6	0.921615	2.51335	0.524157	1.75828	0.0786997	2.51335	0.397876	0.899682	7.02126
ieILC1-NK-int	RPL7A	0.786324	2.19531	0.398605	1.97269	0.0485308	2.19531	0.455516	1.00509	4.79501
ieILC1-NK-int	RPL8	0.911784	2.48876	0.335967	2.71391	0.00664942	2.48876	0.401807	1.28827	4.80793
ieILC1-NK-int	RPL9	0.501139	1.6506	0.208972	2.39812	0.0164796	1.6506	0.60584	1.09588	2.4861
ieILC1-NK-int	RPLP0	0.796957	2.21878	0.455611	1.7492	0.0802558	2.21878	0.450698	0.908442	5.41915
ieILC1-NK-int	RPLP2	0.644962	1.90591	0.320764	2.0107	0.0443567	1.90591	0.524682	1.01641	3.57387
ieILC1-NK-int	RPS10	0.917745	2.50364	0.331621	2.76745	0.00564958	2.50364	0.399419	1.30706	4.79565
ieILC1-NK-int	RPS12	0.933894	2.5444	0.356794	2.61746	0.00885862	2.5444	0.39302	1.26439	5.12022
ieILC1-NK-int	RPS13	1.04495	2.84324	0.399888	2.6131	0.0089726	2.84324	0.351711	1.29846	6.22585
ieILC1-NK-int	RPS14	0.883704	2.41985	0.377374	2.34172	0.019195	2.41985	0.413249	1.15496	5.07001
ieILC1-NK-int	RPS15A	0.880842	2.41293	0.412774	2.13396	0.032846	2.41293	0.414434	1.07446	5.41874
ieILC1-NK-int	RPS16	0.739281	2.09443	0.390612	1.89262	0.0584081	2.09443	0.477457	0.974038	4.50355
ieILC1-NK-int	RPS17	1.01965	2.77223	0.390224	2.61299	0.00897548	2.77223	0.360721	1.29024	5.95646
ieILC1-NK-int	RPS18	1.03499	2.81507	0.383076	2.70178	0.00689701	2.81507	0.355231	1.32866	5.96437
ieILC1-NK-int	RPS20	0.894181	2.44533	0.372768	2.39876	0.0164507	2.44533	0.408942	1.17771	5.07737
ieILC1-NK-int	RPS23	0.92757	2.52836	0.435975	2.12758	0.0333721	2.52836	0.395514	1.07581	5.94211
ieILC1-NK-int	RPS24	0.908667	2.48101	0.3722	2.44134	0.0146329	2.48101	0.403061	1.19622	5.14573
ieILC1-NK-int	RPS25	1.01988	2.77287	0.413724	2.46513	0.0136965	2.77287	0.360638	1.23244	6.23866
ieILC1-NK-int	RPS27	0.23271	1.26202	0.302305	0.769783	0.441428	1.26202	0.792384	0.697817	2.28238
ieILC1-NK-int	RPS27A	0.948428	2.58165	0.392559	2.41601	0.0156915	2.58165	0.387349	1.19605	5.57242
ieILC1-NK-int	RPS28	0.0279929	1.02839	0.106023	0.264025	0.79176	1.02839	0.972395	0.83543	1.26591
ieILC1-NK-int	RPS29	0.968422	2.63379	0.303857	3.1871	0.00143705	2.63379	0.379682	1.4519	4.77775
ieILC1-NK-int	RPS3A	0.882668	2.41734	0.396059	2.22863	0.0258386	2.41734	0.413678	1.11227	5.25368
ieILC1-NK-int	RPS4X	0.779508	2.1804	0.406528	1.91748	0.0551772	2.1804	0.458631	0.982877	4.83697
ieILC1-NK-int	RPS5	0.72216	2.05887	0.39377	1.83396	0.0666595	2.05887	0.485702	0.951595	4.45459
ieILC1-NK-int	RPS7	0.86201	2.36791	0.461758	1.8668	0.0619295	2.36791	0.422312	0.957893	5.85349
ieILC1-NK-int	RPS8	0.763917	2.14667	0.398002	1.91938	0.0549362	2.14667	0.465838	0.983977	4.68322
ieILC1-NK-int	RPSA	0.752248	2.12177	0.368491	2.04143	0.0412081	2.12177	0.471306	1.03047	4.36875
ieILC1-NK-int	RSL1D1	0.0898829	1.09405	0.659676	0.136253	0.891621	1.09405	0.914038	0.300274	3.98615
ieILC1-NK-int	SELL	-0.471242	0.624227	0.175092	-2.69139	0.00711555	0.624227	1.60198	0.442898	0.879795
ieILC1-NK-int	SLC38A2	0.555237	1.74235	0.390536	1.42173	0.155105	1.74235	0.573936	0.810422	3.74594
ieILC1-NK-int	SNHG7	0.399174	1.49059	0.283768	1.40669	0.15952	1.49059	0.670874	0.854702	2.59958
ieILC1-NK-int	SNHG8	0.455436	1.57686	0.315496	1.44356	0.148864	1.57686	0.634171	0.849656	2.92647
ieILC1-NK-int	SPOCK2	-0.659877	0.516915	0.193719	-3.40636	0.000658364	0.516915	1.93455	0.35361	0.755637
ieILC1-NK-int	TAGLN2	1.53639	4.6478	0.595781	2.57879	0.00991472	4.6478	0.215155	1.44583	14.9409
ieILC1-NK-int	TMEM123	-0.275408	0.759263	0.339294	-0.811707	0.41696	0.759263	1.31707	0.390467	1.47639
ieILC1-NK-int	TPT1	1.16872	3.21787	0.461483	2.53253	0.0113243	3.21787	0.310765	1.30243	7.95029
ieILC1-NK-int	USP15	0.371464	1.44986	0.573916	0.647245	0.517474	1.44986	0.689724	0.470768	4.46522
ieILC1-NK-int	XCL1	0.165301	1.17975	0.209207	0.79013	0.429452	1.17975	0.847639	0.78291	1.77773
ieILC1-NK-int	XCL2	-0.123833	0.883527	0.228376	-0.542234	0.587657	0.883527	1.13183	0.56471	1.38234
ieILC1-NK-int	YPEL5	1.27206	3.56819	0.590408	2.15454	0.0311979	3.56819	0.280254	1.12174	11.3502
ieILC1-NK-int	ZFAS1	0.911743	2.48866	0.331369	2.75144	0.00593335	2.48866	0.401823	1.29988	4.76461
NK	ABHD17A	0.409129	1.50551	0.500179	0.817965	0.413377	1.50551	0.664228	0.564845	4.01269
NK	ADD3	-0.610696	0.542973	0.279266	-2.18679	0.0287579	0.542973	1.84171	0.314099	0.93862
NK	ADGRG1	0.293419	1.341	0.392889	0.746823	0.45517	1.341	0.74571	0.620872	2.8964
NK	AES	0.150909	1.16289	0.493642	0.305706	0.759829	1.16289	0.859926	0.441926	3.06005
NK	AGTRAP	0.824431	2.28058	0.343651	2.39904	0.0164383	2.28058	0.438484	1.16287	4.47262
NK	AHNAK	-0.46056	0.63093	0.323355	-1.42432	0.154355	0.63093	1.58496	0.334766	1.18911
NK	AKNA	-0.935621	0.392342	0.31298	-2.9894	0.00279527	0.392342	2.5488	0.21245	0.724559
NK	AKR1C3	0.140221	1.15053	0.122129	1.14814	0.250912	1.15053	0.869166	0.905609	1.46169
NK	ANXA1	-0.138935	0.870285	0.23524	-0.59061	0.554782	0.870285	1.14905	0.548814	1.38006
NK	ANXA6	-0.0834675	0.919921	0.260722	-0.320139	0.748863	0.919921	1.08705	0.551853	1.53348
NK	AOAH	-0.116087	0.890397	0.176748	-0.656797	0.511311	0.890397	1.12309	0.629703	1.25902
NK	APMAP	0.150022	1.16186	0.457286	0.32807	0.742859	1.16186	0.860689	0.474145	2.84706
NK	ARHGDIB	-0.0827388	0.920592	0.318672	-0.259636	0.795144	0.920592	1.08626	0.492961	1.71918
NK	ARL4C	0.385842	1.47085	0.292072	1.32105	0.186484	1.47085	0.679878	0.829769	2.60724
NK	ARL6IP1	-0.630458	0.532348	0.568586	-1.10882	0.267509	0.532348	1.87847	0.174668	1.62247
NK	ARL6IP4	0.599238	1.82073	0.411777	1.45525	0.145601	1.82073	0.54923	0.812345	4.08086
NK	ARPC2	2.58696	13.2893	0.694506	3.72488	0.000195404	13.2893	0.0752487	3.40672	51.8401
NK	ARPC4	1.50851	4.51998	0.564331	2.67309	0.00751568	4.51998	0.22124	1.49547	13.6614
NK	ARPC5L	0.577087	1.78084	0.443546	1.30107	0.193233	1.78084	0.561532	0.746583	4.24789
NK	ARRB2	-0.591446	0.553526	0.526369	-1.12363	0.261168	0.553526	1.8066	0.197284	1.55305
NK	ASCL2	-0.0372232	0.963461	0.183504	-0.202847	0.839254	0.963461	1.03792	0.672412	1.38049
NK	ATM	-0.577963	0.56104	0.338671	-1.70656	0.0879033	0.56104	1.7824	0.28888	1.08961
NK	B2M	0.763721	2.14625	0.348336	2.19249	0.0283445	2.14625	0.465929	1.08437	4.24799
NK	BCAP31	0.853435	2.3477	0.463666	1.84063	0.0656763	2.3477	0.425949	0.94617	5.82526
NK	BIN2	-0.453314	0.635519	0.214552	-2.11284	0.0346148	0.635519	1.57352	0.417351	0.967733
NK	BSG	1.0767	2.93498	0.491133	2.19228	0.0283596	2.93498	0.340718	1.12086	7.68525
NK	BTN3A2	0.168292	1.18328	0.27814	0.605063	0.545137	1.18328	0.845107	0.686018	2.04099
NK	C12orf75	0.0776367	1.08073	0.247588	0.313572	0.753846	1.08073	0.925301	0.665227	1.75576
NK	C1orf162	-0.0874248	0.916288	0.266631	-0.327886	0.742998	0.916288	1.09136	0.543344	1.54521
NK	C1orf21	0.360525	1.43408	0.392139	0.919382	0.357896	1.43408	0.69731	0.664944	3.09288
NK	C1orf56	0.244003	1.27635	0.363053	0.672086	0.501529	1.27635	0.783486	0.626525	2.60016
NK	C9orf78	0.285521	1.33045	0.669869	0.426233	0.669938	1.33045	0.751623	0.357937	4.94531
NK	CALM1	0.700262	2.01428	0.529038	1.32365	0.185619	2.01428	0.496455	0.71417	5.68118
NK	CAPNS1	-0.157175	0.854554	0.591355	-0.265788	0.790403	0.854554	1.1702	0.26815	2.72334
NK	CAPZB	0.704853	2.02355	0.817808	0.861881	0.388753	2.02355	0.494181	0.407375	10.0516
NK	CAST	0.2195	1.24545	0.528978	0.414952	0.678177	1.24545	0.80292	0.441633	3.51232
NK	CCND3	0.83325	2.30078	0.426069	1.95567	0.0505042	2.30078	0.434634	0.998172	5.30331
NK	CD160	-0.039016	0.961735	0.266223	-0.146554	0.883484	0.961735	1.03979	0.570751	1.62056
NK	CD247	-0.340117	0.711687	0.199702	-1.70312	0.0885447	0.711687	1.40511	0.481175	1.05263
NK	CD300A	0.0740654	1.07688	0.248131	0.298493	0.765327	1.07688	0.928611	0.662151	1.75136
NK	CD37	-0.451657	0.636573	0.20876	-2.16353	0.0305008	0.636573	1.57091	0.422816	0.958395
NK	CD47	0.446662	1.56309	0.397317	1.1242	0.26093	1.56309	0.63976	0.717441	3.40549
NK	CD53	-0.274304	0.760101	0.212915	-1.28832	0.197633	0.760101	1.31561	0.500769	1.15373
NK	CD99	0.217553	1.24303	0.350291	0.621062	0.534559	1.24303	0.804485	0.625624	2.46974
NK	CDC42	1.25821	3.5191	0.71301	1.76464	0.0776244	3.5191	0.284164	0.869995	14.2346
NK	CDC42SE1	0.288262	1.33411	0.781832	0.368701	0.712351	1.33411	0.749565	0.2882	6.17572
NK	CDKN2D	-0.0600921	0.941678	0.418729	-0.143511	0.885887	0.941678	1.06193	0.414457	2.13956
NK	CEP78	-0.207027	0.812998	0.42381	-0.488488	0.625204	0.812998	1.23002	0.354276	1.86568
NK	CFL1	1.26829	3.55477	0.49556	2.55931	0.010488	3.55477	0.281312	1.34583	9.38931
NK	CHST2	-0.17144	0.842451	0.199355	-0.859974	0.389804	0.842451	1.18701	0.569971	1.24519
NK	CIRBP	0.0944212	1.09902	0.451919	0.208934	0.8345	1.09902	0.909899	0.453244	2.6649
NK	CLIC3	0.0563566	1.05797	0.152781	0.368872	0.712223	1.05797	0.945202	0.784202	1.42732
NK	CMC1	1.0353	2.81596	0.435805	2.37561	0.0175199	2.81596	0.355118	1.19858	6.61584
NK	COX8A	1.13283	3.10442	0.458751	2.46938	0.0135349	3.10442	0.322121	1.26326	7.62904
NK	CST7	-0.417668	0.658581	0.221556	-1.88515	0.0594092	0.658581	1.51842	0.426599	1.01671
NK	CTDSP1	-0.140155	0.869223	0.658421	-0.212865	0.831432	0.869223	1.15045	0.239157	3.15922
NK	CTSS	-0.174263	0.840076	0.216938	-0.803284	0.42181	0.840076	1.19037	0.549111	1.28522
NK	CXXC5	-0.0318519	0.96865	0.274614	-0.115988	0.907662	0.96865	1.03236	0.565477	1.65928
NK	CYBA	0.409788	1.5065	0.331221	1.2372	0.216011	1.5065	0.663791	0.787105	2.8834
NK	CYTH1	-0.790164	0.45377	0.55245	-1.43029	0.152634	0.45377	2.20376	0.15367	1.33993
NK	DAZAP2	-0.658444	0.517656	0.801881	-0.821125	0.411575	0.517656	1.93178	0.107518	2.49232
NK	DBI	0.259606	1.29642	0.392386	0.66161	0.508221	1.29642	0.771355	0.600823	2.79734
NK	DCTN3	0.919674	2.50847	0.41875	2.19624	0.0280751	2.50847	0.398649	1.104	5.69968
NK	DDIT4	0.177594	1.19434	0.240779	0.737581	0.460769	1.19434	0.837282	0.745035	1.91461
NK	DDX5	0.100725	1.10597	0.725304	0.138872	0.889551	1.10597	0.904182	0.26691	4.58273
NK	DDX6	-0.94442	0.388905	0.529499	-1.78361	0.0744874	0.388905	2.57132	0.137763	1.09788
NK	DHRS7	1.39194	4.02264	0.362993	3.83461	0.000125763	4.02264	0.248593	1.97483	8.1939
NK	DOK2	-0.320339	0.725903	0.228455	-1.4022	0.160855	0.725903	1.3776	0.463892	1.1359
NK	DSTN	1.00633	2.73556	0.521589	1.92936	0.0536856	2.73556	0.365556	0.984166	7.60366
NK	EFHD2	0.404516	1.49858	0.391131	1.03422	0.301032	1.49858	0.6673	0.696222	3.2256
NK	EIF1	1.25637	3.51266	0.615139	2.04242	0.0411095	3.51266	0.284684	1.05203	11.7285
NK	EIF3F	1.3789	3.97054	0.535998	2.57259	0.0100941	3.97054	0.251855	1.3887	11.3525
NK	EIF3G	0.398969	1.49029	0.529557	0.753401	0.451209	1.49029	0.671012	0.52785	4.20755
NK	EIF3K	0.498242	1.64583	0.440645	1.13071	0.258177	1.64583	0.607598	0.693915	3.90356
NK	EMP3	0.312812	1.36726	0.282445	1.10752	0.268071	1.36726	0.731387	0.786023	2.37832
NK	EPC1	-0.558051	0.572324	0.273627	-2.03946	0.0414043	0.572324	1.74726	0.334757	0.978483
NK	FAM49B	2.02779	7.59727	0.612361	3.31143	0.000928212	7.59727	0.131626	2.28778	25.229
NK	FBXW5	-0.254839	0.775041	0.440245	-0.578856	0.562686	0.775041	1.29025	0.32703	1.8368
NK	FCGR3A	-0.0678232	0.934426	0.188843	-0.359152	0.719481	0.934426	1.07018	0.645359	1.35297
NK	FGFBP2	-0.144658	0.865318	0.10858	-1.33228	0.182769	0.865318	1.15564	0.699444	1.07053
NK	FGR	-0.287621	0.750046	0.247337	-1.16287	0.244881	0.750046	1.33325	0.461907	1.21793
NK	FKBP11	0.151434	1.1635	0.344696	0.439325	0.660426	1.1635	0.859475	0.592054	2.28651
NK	FLNA	-0.27315	0.760979	0.331304	-0.824468	0.409674	0.760979	1.3141	0.397527	1.45673
NK	FMNL1	-0.383612	0.681396	0.271872	-1.411	0.158244	0.681396	1.46758	0.399928	1.16096
NK	FTL	0.431345	1.53933	0.325784	1.32402	0.185496	1.53933	0.649635	0.812873	2.915
NK	GLRX	-0.019887	0.980309	0.323088	-0.0615527	0.950919	0.980309	1.02009	0.520415	1.84661
NK	GMFG	-0.0822186	0.921071	0.281054	-0.292536	0.769877	0.921071	1.08569	0.530957	1.59782
NK	GNG2	-0.16805	0.845311	0.252362	-0.665908	0.50547	0.845311	1.183	0.515473	1.38621
NK	GPSM3	-0.206866	0.813129	0.27904	-0.741347	0.458483	0.813129	1.22982	0.470587	1.40501
NK	GRK6	0.0369119	1.0376	0.589067	0.0626616	0.950036	1.0376	0.963761	0.327051	3.29189
NK	GTF3A	0.738169	2.0921	0.473183	1.56001	0.118758	2.0921	0.477988	0.827577	5.28879
NK	GZMH	-0.132658	0.875764	0.144143	-0.920322	0.357404	0.875764	1.14186	0.660225	1.16167
NK	GZMM	-0.319836	0.726268	0.171144	-1.86881	0.061649	0.726268	1.3769	0.519301	1.01572
NK	H3F3A	-0.0538397	0.947584	0.416628	-0.129227	0.897178	0.947584	1.05532	0.418778	2.14413
NK	HCST	-0.136901	0.872056	0.216253	-0.63306	0.526694	0.872056	1.14672	0.570781	1.33235
NK	HDDC2	0.898734	2.45649	0.446842	2.0113	0.0442937	2.45649	0.407085	1.0232	5.8975
NK	HLA-C	0.455272	1.5766	0.301919	1.50793	0.131573	1.5766	0.634276	0.872425	2.84915
NK	HLA-E	0.638815	1.89423	0.39413	1.62082	0.105056	1.89423	0.527918	0.874882	4.10127
NK	HLA-F	0.337552	1.40151	0.237931	1.41869	0.155988	1.40151	0.713515	0.879163	2.23421
NK	HMGN3	-0.512085	0.599245	0.336544	-1.5216	0.128109	0.599245	1.66877	0.30984	1.15897
NK	HMOX2	0.046841	1.04796	0.403067	0.116212	0.907485	1.04796	0.954239	0.475611	2.30905
NK	HNRNPA0	-1.52638	0.217321	0.702316	-2.17335	0.0297539	0.217321	4.60149	0.0548642	0.860824
NK	HNRNPDL	0.194361	1.21453	0.637265	0.304993	0.760372	1.21453	0.82336	0.348313	4.23497
NK	HOPX	-0.304176	0.737731	0.1632	-1.86382	0.0623467	0.737731	1.35551	0.535775	1.01581
NK	ICAM3	-0.538358	0.583706	0.298861	-1.80136	0.0716457	0.583706	1.71319	0.32494	1.04854
NK	IFITM1	-0.0725166	0.93005	0.231599	-0.313114	0.754194	0.93005	1.07521	0.590703	1.46435
NK	IGFBP7	0.347304	1.41525	0.341838	1.01599	0.309635	1.41525	0.706591	0.724201	2.7657
NK	IKZF1	-0.474177	0.622397	0.191315	-2.47852	0.0131931	0.622397	1.60669	0.42778	0.905556
NK	IRF1	-0.0790796	0.923966	0.263839	-0.299726	0.764386	0.923966	1.08229	0.550904	1.54966
NK	ITGAL	-0.433728	0.648089	0.173461	-2.50044	0.012404	0.648089	1.543	0.461301	0.91051
NK	ITGB2	-0.302964	0.738626	0.207977	-1.45672	0.145194	0.738626	1.35387	0.491354	1.11034
NK	JAK1	-0.743971	0.475223	0.46865	-1.58748	0.112404	0.475223	2.10428	0.189663	1.19073
NK	JTB	0.779713	2.18085	0.519978	1.49951	0.133741	2.18085	0.458537	0.78708	6.04271
NK	KLF2	-0.0801518	0.922976	0.287345	-0.278939	0.780292	0.922976	1.08345	0.525535	1.62099
NK	KLRB1	-0.262823	0.768878	0.181319	-1.44951	0.147196	0.768878	1.3006	0.538913	1.09697
NK	KLRF1	-0.501351	0.605712	0.236893	-2.11637	0.0343137	0.605712	1.65095	0.380735	0.963628
NK	KRT10	-0.00593979	0.994078	0.120032	-0.049485	0.960533	0.994078	1.00596	0.785685	1.25774
NK	LAMP1	1.18228	3.26181	0.589232	2.00648	0.0448053	3.26181	0.306578	1.02779	10.3517
NK	LAMTOR1	1.14594	3.14538	0.396581	2.88953	0.00385812	3.14538	0.317926	1.44578	6.84296
NK	LAMTOR4	0.382225	1.46554	0.332492	1.14957	0.250319	1.46554	0.682342	0.763801	2.812
NK	LAPTM5	-0.126638	0.881053	0.233022	-0.54346	0.586813	0.881053	1.13501	0.558025	1.39107
NK	LAT	-0.22642	0.797383	0.240635	-0.940927	0.346742	0.797383	1.2541	0.497551	1.2779
NK	LIMD2	-0.283343	0.753262	0.293118	-0.96665	0.333719	0.753262	1.32756	0.424075	1.33798
NK	LITAF	0.0795916	1.08284	0.494006	0.161115	0.872003	1.08284	0.923493	0.411214	2.85144
NK	LRP10	-0.280893	0.755109	0.498234	-0.563777	0.572906	0.755109	1.32431	0.284388	2.00497
NK	LYAR	-0.0808687	0.922315	0.427211	-0.189295	0.849862	0.922315	1.08423	0.399242	2.1307
NK	M6PR	0.515866	1.67509	0.664512	0.776307	0.437568	1.67509	0.596984	0.455411	6.16129
NK	MAF1	1.26703	3.5503	0.533033	2.37702	0.017453	3.5503	0.281666	1.24895	10.0921
NK	MAP3K8	-0.37568	0.686822	0.318759	-1.17857	0.23857	0.686822	1.45598	0.367719	1.28284
NK	MAPK1	-0.761447	0.46699	0.563707	-1.35079	0.176764	0.46699	2.14137	0.154696	1.40973
NK	MATK	-0.196546	0.821564	0.200868	-0.978482	0.327836	0.821564	1.21719	0.554195	1.21792
NK	MED10	1.04098	2.832	0.440785	2.36166	0.0181932	2.832	0.353107	1.19371	6.71878
NK	MGAT4A	-0.36108	0.696923	0.261255	-1.3821	0.166942	0.696923	1.43488	0.417642	1.16296
NK	MIB2	0.336977	1.40071	0.422315	0.797929	0.424912	1.40071	0.713925	0.612171	3.20496
NK	MSN	0.123136	1.13104	0.383091	0.321427	0.747887	1.13104	0.884144	0.533814	2.39643
NK	MYL12A	0.901362	2.46295	0.417294	2.16002	0.0307713	2.46295	0.406016	1.08706	5.5803
NK	MYO1F	-0.333853	0.716159	0.24097	-1.38545	0.165915	0.716159	1.39634	0.446576	1.14848
NK	MYO1G	-0.402559	0.668607	0.230001	-1.75025	0.080075	0.668607	1.49565	0.425985	1.04942
NK	NCR3	-0.419456	0.657404	0.212294	-1.97583	0.0481739	0.657404	1.52113	0.433639	0.996637
NK	NDUFA12	1.25394	3.50413	0.53378	2.34918	0.0188149	3.50413	0.285377	1.23091	9.9755
NK	NDUFB2	1.09054	2.97587	0.389338	2.801	0.00509442	2.97587	0.336036	1.38742	6.38293
NK	NDUFB7	0.528645	1.69663	0.350479	1.50835	0.131464	1.69663	0.589403	0.853611	3.37222
NK	NKG7	-0.133136	0.875346	0.158435	-0.840321	0.400729	0.875346	1.14241	0.641681	1.1941
NK	NPC2	1.25447	3.50597	0.432763	2.89874	0.00374671	3.50597	0.285228	1.5012	8.18798
NK	OSTF1	-0.246543	0.781498	0.593595	-0.415339	0.677894	0.781498	1.27959	0.244151	2.50148
NK	P4HB	0.462567	1.58815	0.626349	0.738514	0.460202	1.58815	0.629665	0.465309	5.42051
NK	PAXX	0.519033	1.6804	0.316689	1.63894	0.101226	1.6804	0.595095	0.903332	3.12593
NK	PCBP2	-0.430384	0.650259	0.782339	-0.550125	0.582233	0.650259	1.53785	0.140333	3.01311
NK	PCSK7	0.200093	1.22152	0.525665	0.380647	0.703465	1.22152	0.818655	0.435966	3.42252
NK	PDIA3	1.52786	4.6083	0.562693	2.71526	0.00662235	4.6083	0.217	1.52959	13.8837
NK	PFN1	1.39149	4.02085	0.48503	2.86888	0.00411926	4.02085	0.248704	1.55403	10.4034
NK	PIP4K2A	-0.431193	0.649734	0.499377	-0.863462	0.387884	0.649734	1.53909	0.244154	1.72904
NK	PKN1	0.0421796	1.04308	0.280743	0.150243	0.880573	1.04308	0.958698	0.601658	1.80837
NK	PLAC8	-0.464143	0.628674	0.128996	-3.59812	0.000320528	0.628674	1.59065	0.488229	0.809519
NK	PLEK	-0.302298	0.739118	0.193338	-1.56357	0.117919	0.739118	1.35296	0.505993	1.07965
NK	PNRC1	-0.520555	0.594191	0.431648	-1.20597	0.227828	0.594191	1.68296	0.25498	1.38467
NK	POLR3GL	0.565173	1.75975	0.50936	1.10957	0.267182	1.75975	0.568262	0.64846	4.77551
NK	PPIA	1.78117	5.93679	0.473436	3.76221	0.000168417	5.93679	0.168441	2.34726	15.0156
NK	PPP1CA	1.01074	2.74763	0.477942	2.11477	0.0344494	2.74763	0.36395	1.0768	7.01104
NK	PPP1R18	0.810966	2.25008	0.501227	1.61796	0.105671	2.25008	0.444428	0.842466	6.00957
NK	PPP2R5C	0.472061	1.6033	0.686107	0.688029	0.491435	1.6033	0.623715	0.417829	6.15218
NK	PRF1	-0.221347	0.801439	0.187131	-1.18284	0.236871	0.801439	1.24776	0.555372	1.15653
NK	PRKCB	-0.381189	0.683049	0.190942	-1.99636	0.0458947	0.683049	1.46402	0.46981	0.993074
NK	PRKCH	-1.55031	0.212183	0.459581	-3.3733	0.000742737	0.212183	4.71291	0.0862015	0.522285
NK	PRMT2	0.0658911	1.06811	0.598381	0.110116	0.912318	1.06811	0.936233	0.330578	3.45111
NK	PRR13	1.03231	2.80753	0.577371	1.78794	0.0737851	2.80753	0.356185	0.905453	8.7053
NK	PRSS23	0.555291	1.74245	0.221259	2.50969	0.0120839	1.74245	0.573905	1.12934	2.68842
NK	PSAP	-0.049398	0.951802	0.532697	-0.092732	0.926116	0.951802	1.05064	0.335054	2.70383
NK	PSMB10	0.199192	1.22042	0.288139	0.691306	0.489373	1.22042	0.819392	0.693815	2.1467
NK	PTGDR	0.225863	1.2534	0.253538	0.890846	0.373012	1.2534	0.797827	0.762569	2.06017
NK	PTGER2	0.0963031	1.10109	0.19942	0.482915	0.629156	1.10109	0.908189	0.744864	1.62769
NK	PTP4A2	-0.422456	0.655435	0.779038	-0.542279	0.587626	0.655435	1.5257	0.142368	3.01751
NK	PTPN4	-0.0578683	0.943774	0.604133	-0.0957875	0.923689	0.943774	1.05958	0.288821	3.08395
NK	PTPRA	-0.0244539	0.975843	0.73209	-0.0334029	0.973353	0.975843	1.02476	0.232393	4.09766
NK	PYHIN1	-0.266168	0.766311	0.172741	-1.54085	0.123353	0.766311	1.30495	0.54622	1.07508
NK	RAB5C	2.29524	9.92677	0.982775	2.33546	0.0195192	9.92677	0.100738	1.44633	68.1315
NK	RAB5IF	0.519757	1.68162	0.441618	1.17694	0.23922	1.68162	0.594665	0.707655	3.99608
NK	RALY	-0.0584359	0.943239	0.513584	-0.113781	0.909412	0.943239	1.06018	0.344713	2.58098
NK	RAP1B	0.956899	2.60361	0.468724	2.0415	0.0412014	2.60361	0.384082	1.03896	6.52461
NK	RARRES3	0.0106276	1.01068	0.182897	0.058107	0.953663	1.01068	0.989429	0.706209	1.44643
NK	RASSF1	0.256485	1.29238	0.448655	0.571675	0.567542	1.29238	0.773767	0.536407	3.11377
NK	RBM3	1.06383	2.89745	0.450086	2.36362	0.0180975	2.89745	0.345131	1.19923	7.00051
NK	RBM38	-0.45797	0.632566	0.398313	-1.14977	0.250237	0.632566	1.58086	0.289775	1.38086
NK	RBM39	0.183824	1.2018	0.630628	0.291494	0.770673	1.2018	0.832082	0.349174	4.13643
NK	RGS19	1.4441	4.23803	0.559351	2.58174	0.0098304	4.23803	0.235959	1.41594	12.6848
NK	RHOC	0.817694	2.26527	0.444986	1.83757	0.0661258	2.26527	0.441449	0.946993	5.41867
NK	RHOG	0.280094	1.32325	0.552355	0.50709	0.612092	1.32325	0.755713	0.448206	3.90669
NK	RIPOR2	-0.42772	0.651994	0.196338	-2.17849	0.0293698	0.651994	1.53376	0.443732	0.958003
NK	RNF125	-0.289331	0.748764	0.27044	-1.06985	0.284685	0.748764	1.33553	0.440703	1.27217
NK	RNF126	0.564276	1.75817	0.488775	1.15447	0.248308	1.75817	0.568772	0.674553	4.58255
NK	RNF166	0.364944	1.44043	0.423791	0.861141	0.389161	1.44043	0.694236	0.627713	3.30541
NK	RNF167	0.572104	1.77199	0.655111	0.873292	0.382504	1.77199	0.564337	0.490715	6.39872
NK	RNPEPL1	-0.183041	0.832734	0.571046	-0.320536	0.748562	0.832734	1.20086	0.271914	2.55024
NK	RORA	-0.470856	0.624468	0.271596	-1.73367	0.0829773	0.624468	1.60136	0.366714	1.06339
NK	RPA2	-0.251564	0.777583	0.427122	-0.588975	0.555878	0.777583	1.28604	0.336651	1.79603
NK	RPL3	0.744941	2.10632	0.546301	1.36361	0.172691	2.10632	0.474762	0.721957	6.1452
NK	RPL7	0.814249	2.25748	0.442468	1.84024	0.0657324	2.25748	0.442972	0.948407	5.37345
NK	RPS19BP1	0.572223	1.7722	0.37498	1.52601	0.127008	1.7722	0.56427	0.849825	3.6957
NK	RPS6KA1	-0.249433	0.779243	0.475757	-0.524286	0.60008	0.779243	1.2833	0.306696	1.97987
NK	RSRP1	0.0622844	1.06426	0.264104	0.235833	0.813563	1.06426	0.939616	0.634226	1.78589
NK	RTN4	1.05381	2.86856	0.507905	2.07481	0.0380038	2.86856	0.348607	1.06007	7.76235
NK	S100A4	-0.269239	0.76396	0.317417	-0.84822	0.396315	0.76396	1.30897	0.410096	1.42317
NK	S100A6	0.760304	2.13893	0.297453	2.55604	0.010587	2.13893	0.467524	1.194	3.83167
NK	S1PR5	-0.500278	0.606362	0.291673	-1.7152	0.0863086	0.606362	1.64918	0.342341	1.074
NK	SAP18	1.15209	3.16479	0.602572	1.91195	0.055883	3.16479	0.315977	0.971481	10.3099
NK	SCP2	0.326213	1.38571	0.645516	0.505353	0.613311	1.38571	0.721651	0.391029	4.91062
NK	SDF4	1.01123	2.74898	0.617953	1.63642	0.101752	2.74898	0.363771	0.818784	9.22942
NK	SELENOW	1.1575	3.18197	0.358441	3.22927	0.00124107	3.18197	0.31427	1.57613	6.42394
NK	SEPT9	-0.759952	0.467689	0.633395	-1.19981	0.230214	0.467689	2.13817	0.135148	1.61847
NK	SERF2	0.870943	2.38916	0.376417	2.31377	0.0206802	2.38916	0.418557	1.14246	4.99634
NK	SERPINB6	1.24256	3.46446	0.348678	3.56362	0.000365769	3.46446	0.288645	1.7492	6.86168
NK	SH2D1B	-0.279438	0.756209	0.194003	-1.44038	0.149761	0.756209	1.32239	0.517018	1.10606
NK	SH3BGRL	-0.239018	0.787401	0.316991	-0.754022	0.450836	0.787401	1.27	0.423032	1.46561
NK	SH3KBP1	0.207522	1.23062	0.281717	0.736632	0.461346	1.23062	0.812596	0.70848	2.13759
NK	SIGIRR	-0.384748	0.680622	0.316974	-1.21382	0.224818	0.680622	1.46924	0.365677	1.26682
NK	SIPA1	0.00180917	1.00181	0.437578	0.00413452	0.996701	1.00181	0.998192	0.424932	2.36185
NK	SLC9A3R1	-0.585381	0.556894	0.316251	-1.851	0.0641691	0.556894	1.79568	0.299626	1.03506
NK	SNHG9	-0.0255643	0.97476	0.243235	-0.105101	0.916296	0.97476	1.02589	0.605139	1.57014
NK	SORL1	0.0661886	1.06843	0.216924	0.305123	0.760273	1.06843	0.935954	0.698392	1.63453
NK	SPN	-0.422488	0.655414	0.19046	-2.21825	0.0265376	0.655414	1.52575	0.451228	0.951997
NK	SPON2	0.388558	1.47485	0.223133	1.74138	0.0816177	1.47485	0.678034	0.952396	2.28391
NK	SRSF5	-0.0117269	0.988342	0.490775	-0.0238946	0.980937	0.988342	1.0118	0.37771	2.58616
NK	SSBP4	0.332669	1.39469	0.429294	0.774922	0.438386	1.39469	0.717007	0.601258	3.23513
NK	STK10	-0.0447787	0.956209	0.439173	-0.101961	0.918787	0.956209	1.0458	0.404323	2.2614
NK	STUB1	0.505604	1.65799	0.481913	1.04916	0.294105	1.65799	0.603141	0.644727	4.26369
NK	SUN2	-0.655001	0.519442	0.449736	-1.45641	0.145278	0.519442	1.92514	0.21514	1.25416
NK	SUPT4H1	1.3022	3.67737	0.753867	1.72736	0.0841034	3.67737	0.271934	0.83916	16.115
NK	SYNE2	-0.735225	0.479397	0.328149	-2.24052	0.0250571	0.479397	2.08595	0.251985	0.912046
NK	SYTL1	0.166802	1.18152	0.348296	0.478908	0.632004	1.18152	0.846367	0.596996	2.33836
NK	TADA3	0.444704	1.56003	0.617799	0.71982	0.471636	1.56003	0.641014	0.464794	5.23606
NK	TBX21	-0.208258	0.811997	0.18128	-1.14882	0.250631	0.811997	1.23153	0.569178	1.15841
NK	TCF25	0.844907	2.32776	0.653387	1.29312	0.19597	2.32776	0.429597	0.646807	8.37727
NK	TECR	-0.353532	0.702204	0.5243	-0.674293	0.500125	0.702204	1.42409	0.251291	1.96222
NK	TGFB1	0.782126	2.18611	0.446299	1.75247	0.0796929	2.18611	0.457433	0.911554	5.2428
NK	TMA7	0.649438	1.91446	0.315474	2.05861	0.0395314	1.91446	0.522339	1.03161	3.55287
NK	TMEM59	1.18732	3.27828	0.727606	1.63182	0.102718	3.27828	0.305038	0.787602	13.6454
NK	TMSB10	0.809485	2.24675	0.280876	2.882	0.00395157	2.24675	0.445087	1.29561	3.89616
NK	TNFRSF14	-0.0353091	0.965307	0.296082	-0.119255	0.905074	0.965307	1.03594	0.540307	1.72461
NK	TPM3	2.35115	10.4976	0.648293	3.62668	0.000287087	10.4976	0.0952594	2.94621	37.4041
NK	TPR	-1.20856	0.298626	0.465571	-2.59588	0.00943502	0.298626	3.34867	0.119904	0.743741
NK	TPST2	1.11077	3.0367	0.538892	2.06121	0.0392826	3.0367	0.329305	1.05608	8.73187
NK	TRAF3IP3	-0.399869	0.670408	0.248817	-1.60708	0.108036	0.670408	1.49163	0.411667	1.09177
NK	TSC22D4	-0.458314	0.632349	0.569146	-0.805266	0.420666	0.632349	1.58141	0.207252	1.92937
NK	TSEN54	0.313898	1.36875	0.53542	0.586265	0.557698	1.36875	0.730593	0.479263	3.90908
NK	TTC38	-0.204141	0.815348	0.498843	-0.409228	0.682372	0.815348	1.22647	0.306709	2.1675
NK	TXNIP	-0.477231	0.620499	0.214706	-2.22272	0.0262349	0.620499	1.61161	0.407365	0.945147
NK	TYROBP	0.0279015	1.02829	0.230744	0.120919	0.903755	1.02829	0.972484	0.654195	1.61632
NK	UBE2E3	1.64142	5.16252	0.610484	2.68873	0.00717254	5.16252	0.193704	1.56033	17.0807
NK	UBE2F	1.14193	3.13282	0.449522	2.54033	0.0110748	3.13282	0.319201	1.29808	7.56082
NK	UCP2	-0.513317	0.598507	0.232292	-2.20979	0.0271196	0.598507	1.67082	0.379614	0.943619
NK	UQCR11	1.04782	2.85143	0.371198	2.82281	0.00476052	2.85143	0.350702	1.37752	5.90237
NK	VAMP2	-0.0372142	0.96347	0.538201	-0.0691456	0.944874	0.96347	1.03792	0.335522	2.76666
NK	WAS	-0.420894	0.65646	0.225601	-1.86566	0.0620894	0.65646	1.52332	0.421868	1.0215
NK	WASF2	-1.37299	0.253349	0.455183	-3.01634	0.00255843	0.253349	3.94713	0.103817	0.61826
NK	YPEL3	-0.207333	0.812749	0.430583	-0.481517	0.630149	0.812749	1.23039	0.349497	1.89003
NK	YWHAZ	0.990522	2.69264	0.467656	2.11806	0.0341702	2.69264	0.371383	1.07674	6.7336
NK	ZAP70	-0.380143	0.683763	0.179719	-2.11521	0.0344118	0.683763	1.46249	0.480761	0.972485
NK	ZEB2	-0.307553	0.735244	0.251688	-1.22196	0.221722	0.735244	1.36009	0.448946	1.20412
NK	ZNF428	-0.0358578	0.964777	0.371203	-0.096599	0.923045	0.964777	1.03651	0.466078	1.99708

## Sheet: Suppl.Table S2
Supplementary Table S2. Relationship between risk scores and clinical parameters in 520 patients with HNSCC
Variables		ieILC1-1 (OS)	ieILC1-2 (OS)	ieILC1-NK-int (OS)	NK (OS)	ieILC1-1 (PFS)	ieILC1-2 (PFS)	ieILC1-NK-int (PFS)	NK (PFS)
		Mean (SE)	Mean (SE)	Mean (SE)	Mean (SE)	Mean (SE)	Mean (SE)	Mean (SE)	Mean (SE)
HPV status
	Negative	1.382 (0.060)	1.387 (0.058)	1.193 (0.032)	1.347 (0.047)	1.357 (0.063)	1.217 (0.051)	1.401 (0.065)	1.301 (0.049)
	Positive	0.977 (0.093)	0.907 (0.087)	0.835 (0.056)	0.868 (0.084)	0.832 (0.080)	0.890 (0.046)	0.729 (0.069)	0.842 (0.066)
	P-value	0.003	0.0002	<0.0001	<0.0001	0.0001	0.0028	<0.0001	<0.0001
Primary lesion
	Hypopharynx	1.723 (0.447)	1.837 (0.762)	1.284 (0.249)	1.752 (0.481)	1.655 (0.437)	1.779 (0.475)	1.922 (0.502)	1.685 (0.283)
	Larynx	1.211 (0.094)	1.130 (0.083)	0.982 (0.045)	1.247 (0.091)	1.019 (0.098)	1.031 (0.052)	1.061 (0.072)	0.806 (0.051)
	Oral cavity	1.377 (0.065)	1.385 (0.062)	1.210 (0.037)	1.317 (0.050)	1.383 (0.069)	1.205 (0.058)	1.407 (0.074)	1.387 (0.056)
	Oropharynx	0.887 (0.187)	0.908 (0.166)	0.792 (0.092)	0.678 (0.107)	0.766 (0.115)	0.923 (0.080)	0.605 (0.080)	0.741 (0.069)
	P-value	0.039	0.009	<0.0001	0.0002	0.001	0.026	<0.0001	<0.0001
T factor
	T1-2	1.112 (0.062)	1.138 (0.068)	1.040 (0.040)	1.126 (0.063)	1.138 (0.065)	1.106 (0.063)	1.119 (0.065)	1.185 (0.062)
	T3-4	1.437 (0.076)	1.404 (0.070)	1.184 (0.040)	1.346 (0.056)	1.345 (0.080)	1.190 (0.058)	1.386 (0.083)	1.236 (0.058)
	P-value	0.002	0.001	0.014	0.010	0.059	0.336	0.017	0.554
N factor
	Negative	1.287 (0.093)	1.249 (0.080)	1.139 (0.048)	1.193 (0.057)	1.224 (0.093)	1.058 (0.069)	1.229 (0.105)	1.187 (0.066)
	Positive	1.356 (0.065)	1.355 (0.067)	1.137 (0.039)	1.341 (0.063)	1.283 (0.067)	1.217 (0.057)	1.323 (0.062)	1.226 (0.059)
	P-value	0.537	0.306	0.973	0.093	0.597	0.075	0.421	0.658
M factor
	M0	1.287 (0.053)	1.271 (0.050)	1.118 (0.029)	1.252 (0.043)	1.236 (0.053)	1.141 (0.043)	1.269 (0.056)	1.201 (0.043)
	M1	1.756 (0.658)	1.923 (0.688)	1.380 (0.386)	1.802 (0.411)	1.828 (0.895)	1.156 (0.156)	1.002 (0.382)	1.175 (0.748)
	P-value	0.371	0.190	0.363	0.193	0.445	0.982	0.744	0.966
TNM stage
	I-II	1.087 (0.077)	1.142 (0.094)	1.031 (0.040)	1.150 (0.808)	1.102 (0.071)	0.989 (0.050)	1.072 (0.061)	1.137 (0.060)
	III-IV	1.366 (0.063)	1.340 (0.058)	1.152 (0.035)	1.287 (0.049)	1.301 (0.066)	1.201 (0.053)	1.330 (0.068)	1.236 (0.052)
	P-value	0.028	0.106	0.086	0.181	0.13	0.042	0.055	0.342
Abbreviations: HNSCC, head and neck squamous cell carcinoma; HPV, human papillomaviru; SE, standard error.
